# Supplementary material for: Short-Term High Fructose Intake Impairs Diurnal Oscillations in the Murine Cornea
Source: Invest Ophthalmol Vis Sci. 2021 Aug 20;62(10):22. doi: 10.1167/iovs.62.10.22 (PMC8383902; doi:10.1167/iovs.62.10.22)
Supplement: Supplement 1 [file iovs-62-10-22_s001.xlsx]

## Sheet: NC-JTK Q＜0.05
probe	BH.Q	ADJ.P	PER	LAG	AMP
Nr1d1	7.66715e-09	3.14989e-13	24	9	56.8473
Cenpa	5.81367e-08	4.77685e-12	24	1.5	9.12129
Cdc20	5.91131e-08	7.28563e-12	24	1.5	12.3433
Ciart	6.7081e-08	1.10235e-11	24	10.5	2.82529
Per2	1.20081e-07	2.46663e-11	24	15	3.48434
Timm23	2.17563e-07	5.36288e-11	24	3	21.2529
Dbp	2.38158e-07	7.82738e-11	24	12	55.7101
Rorc	2.38158e-07	7.82738e-11	24	19.5	5.4588
Acat2	4.42341e-07	1.63554e-10	24	6	12.4351
Ube2c	8.11742e-07	3.33488e-10	24	22.5	38.1756
Cnfn	1.4704e-06	6.64494e-10	24	0	63.2349
Spink7	1.61745e-06	9.30295e-10	24	1.5	8.73944
Nudt2	1.61745e-06	9.30295e-10	24	4.5	7.53488
Arntl	1.61745e-06	9.30295e-10	24	1.5	6.87164
Impa2	2.10234e-06	1.29555e-09	24	1.5	4.40699
Atp6v1g1	2.7307e-06	1.79496e-09	24	1.5	18.6133
Txn1	4.86049e-06	3.39462e-09	24	3	95.318
Nr1d2	6.26761e-06	4.63486e-09	24	12	7.4442
Prr13	1.03718e-05	8.52205e-09	24	1.5	30.5975
Mxd3	1.03718e-05	8.52205e-09	24	0	3.05272
Fdps	1.07465e-05	1.1479e-08	24	6	105.742
Fam162a	1.07465e-05	1.1479e-08	24	4.5	31.5519
Tef	1.07465e-05	1.1479e-08	24	13.5	24.3669
Acss2	1.07465e-05	1.1479e-08	24	6	8.6443
Cyp2a5	1.07465e-05	1.1479e-08	24	15	6.04952
Dirc2	1.07465e-05	1.1479e-08	24	16.5	2.11175
H2afz	1.20885e-05	1.53956e-08	24	1.5	170.854
Nfu1	1.20885e-05	1.53956e-08	24	3	11.3332
Trnau1ap	1.20885e-05	1.53956e-08	24	6	8.31144
Arhgef39	1.20885e-05	1.53956e-08	24	0	1.77745
Sapcd2	1.20885e-05	1.53956e-08	24	1.5	1.25697
Arpc4	1.39027e-05	2.05619e-08	24	3	15.0707
Cdca8	1.39027e-05	2.05619e-08	24	3	5.78
Plk1	1.39027e-05	2.05619e-08	24	0	4.41212
Cry1	1.39027e-05	2.05619e-08	24	19.5	4.33213
Ovol2	1.39027e-05	2.05619e-08	24	16.5	3.2158
Ccnb2	1.75188e-05	2.73496e-08	24	3	6.46233
Per3	1.75188e-05	2.73496e-08	24	12	6.06676
Ephx1	2.15105e-05	3.62323e-08	24	15	25.8195
Usp10	2.15105e-05	3.62323e-08	24	16.5	7.56269
Kifc1	2.15105e-05	3.62323e-08	24	0	2.60462
Mrps10	2.58622e-05	4.78123e-08	24	4.5	9.17723
Cops5	2.58622e-05	4.78123e-08	24	4.5	8.30274
Naa60	2.58622e-05	4.78123e-08	24	16.5	7.08623
Apex1	2.58622e-05	4.78123e-08	24	4.5	4.41524
Mrpl12	3.12221e-05	6.28521e-08	24	1.5	24.464
Phc2	3.12221e-05	6.28521e-08	24	21	14.8202
Cdca3	3.12221e-05	6.28521e-08	24	0	10.4397
Phc1	3.12221e-05	6.28521e-08	24	15	3.9308
Rps8	3.71036e-05	8.23135e-08	24	3	289.014
Srsf3	3.71036e-05	8.23135e-08	24	4.5	14.5577
Paqr5	3.71036e-05	8.23135e-08	24	13.5	11.9574
Timm17a	3.71036e-05	8.23135e-08	24	4.5	8.37331
Tmem107	3.71036e-05	8.23135e-08	24	21	3.09891
Rplp1	4.43115e-05	1.07406e-07	24	1.5	996.262
Mrps24	4.43115e-05	1.07406e-07	24	1.5	23.6799
S100a9	4.43115e-05	1.07406e-07	24	1.5	16.6033
Mpp2	4.43115e-05	1.07406e-07	24	16.5	1.8309
Ccnf	4.43115e-05	1.07406e-07	24	21	1.28465
Prdx5	5.48246e-05	1.39646e-07	24	3	183.862
Alkbh7	5.48246e-05	1.39646e-07	24	1.5	8.22406
Mab21l3	5.48246e-05	1.39646e-07	24	1.5	0.871608
Pcbp2	6.67259e-05	1.80926e-07	24	18	23.2611
Tubb6	6.67259e-05	1.80926e-07	24	21	7.36727
Lss	6.67259e-05	1.80926e-07	24	6	6.91044
Plcg2	6.67259e-05	1.80926e-07	24	13.5	1.45355
Snrpb	7.28987e-05	2.33602e-07	24	1.5	27.9923
Ndufa7	7.28987e-05	2.33602e-07	24	1.5	26.3466
Tomm22	7.28987e-05	2.33602e-07	24	3	14.2413
Trappc3	7.28987e-05	2.33602e-07	24	1.5	9.45646
Per1	7.28987e-05	2.33602e-07	24	13.5	4.54075
Btg2	7.28987e-05	2.33602e-07	24	1.5	2.8834
Fam64a	7.28987e-05	2.33602e-07	24	1.5	2.77115
Sik3	7.28987e-05	2.33602e-07	24	15	2.29171
Il1f5	7.28987e-05	2.33602e-07	24	4.5	1.69044
Lpar2	7.28987e-05	2.33602e-07	24	12	1.26714
Rab44	7.28987e-05	2.33602e-07	24	7.5	0.888393
Mthfd1l	7.28987e-05	2.33602e-07	24	13.5	0.883783
Lgals7	8.50796e-05	3.00598e-07	24	1.5	56.1257
Ndufab1	8.50796e-05	3.00598e-07	24	1.5	31.5318
Angptl7	8.50796e-05	3.00598e-07	24	13.5	26.3437
1500011K16Rik	8.50796e-05	3.00598e-07	24	3	10.0092
Sod2	8.50796e-05	3.00598e-07	24	19.5	6.84275
Aaas	8.50796e-05	3.00598e-07	24	22.5	2.83809
Aurka	8.50796e-05	3.00598e-07	24	22.5	2.14395
Fam83d	8.50796e-05	3.00598e-07	24	22.5	1.46539
Cox6b1	9.8781e-05	3.8553e-07	24	1.5	90.5084
Ndufb11	9.8781e-05	3.8553e-07	24	1.5	66.0585
Bok	9.8781e-05	3.8553e-07	24	1.5	23.203
Psma1	9.8781e-05	3.8553e-07	24	4.5	17.5097
Cdkn2b	9.8781e-05	3.8553e-07	24	0	11.9935
Bre	9.8781e-05	3.8553e-07	24	12	11.0473
Dpf2	9.8781e-05	3.8553e-07	24	16.5	5.27211
Mcm3	9.8781e-05	3.8553e-07	24	13.5	4.25004
Cdk1	9.8781e-05	3.8553e-07	24	0	3.82293
Uba52	0.000117615	4.92859e-07	24	1.5	467.544
Mt1	0.000117615	4.92859e-07	24	18	210.767
Psmb5	0.000117615	4.92859e-07	24	1.5	38.7893
Ostf1	0.000117615	4.92859e-07	24	4.5	32.9044
Ech1	0.000117615	4.92859e-07	24	1.5	17.7649
Mrps16	0.000117615	4.92859e-07	24	3	17.2625
Plau	0.000117615	4.92859e-07	24	3	2.04416
Fam3a	0.000144224	6.28067e-07	24	18	3.81092
Ltb	0.000144224	6.28067e-07	24	1.5	2.94859
Gal3st4	0.000144224	6.28067e-07	24	1.5	1.64377
Hsd11b1	0.000144224	6.28067e-07	24	21	0.586092
Polb	0.000160504	7.97873e-07	24	3	23.1697
Cops6	0.000160504	7.97873e-07	24	3	22.2815
Dhrs3	0.000160504	7.97873e-07	24	21	17.3971
Ndufa13	0.000160504	7.97873e-07	24	1.5	13.068
Tbrg1	0.000160504	7.97873e-07	24	6	11.9715
Uqcrfs1	0.000160504	7.97873e-07	24	1.5	11.6557
Adrb2	0.000160504	7.97873e-07	24	15	8.34115
Gsta1	0.000160504	7.97873e-07	24	3	7.0958
Fopnl	0.000160504	7.97873e-07	24	4.5	5.64558
Cdkn2d	0.000160504	7.97873e-07	24	0	5.20409
Il1f6	0.000160504	7.97873e-07	24	4.5	3.55757
Fkbp5	0.000160504	7.97873e-07	24	13.5	3.08922
Kif22	0.000160504	7.97873e-07	24	1.5	2.51544
Pfkfb3	0.000160504	7.97873e-07	24	13.5	2.36386
Cenpw	0.000160504	7.97873e-07	24	3	0.819873
Ppa1	0.000187758	1.01049e-06	24	6	22.9801
Slc4a11	0.000187758	1.01049e-06	24	0	15.6674
Pmvk	0.000187758	1.01049e-06	24	3	14.5851
Mvd	0.000187758	1.01049e-06	24	4.5	12.7581
Zfp467	0.000187758	1.01049e-06	24	16.5	8.44564
Parl	0.000187758	1.01049e-06	24	4.5	7.75322
Prcc	0.000187758	1.01049e-06	24	16.5	6.39371
Hsf1	0.000187758	1.01049e-06	24	19.5	4.4366
Paqr4	0.000187758	1.01049e-06	24	16.5	3.07888
Nfil3	0.000187758	1.01049e-06	24	0	1.37576
Fabp5	0.000220264	1.27592e-06	24	6	243.53
Atp5g2	0.000220264	1.27592e-06	24	1.5	108.798
Tmem258	0.000220264	1.27592e-06	24	3	32.7747
Tsc22d3	0.000220264	1.27592e-06	24	15	15.0316
Ddx39b	0.000220264	1.27592e-06	24	7.5	14.1507
Gtf2h5	0.000220264	1.27592e-06	24	3	5.30102
Gm12657	0.000220264	1.27592e-06	24	4.5	3.17655
Nip7	0.000220264	1.27592e-06	24	3	2.20311
Dusp19	0.000220264	1.27592e-06	24	4.5	1.41374
Pif1	0.000220264	1.27592e-06	24	0	0.581699
C2cd4b	0.000247032	1.44113e-06	24	0	0.868764
Rpl21	0.000249043	1.60633e-06	24	3	120.394
Crip1	0.000249043	1.60633e-06	24	1.5	100.923
Uqcr11	0.000249043	1.60633e-06	24	1.5	89.6006
Cox5a	0.000249043	1.60633e-06	24	4.5	61.2305
Nop10	0.000249043	1.60633e-06	24	1.5	13.648
AI413582	0.000249043	1.60633e-06	24	3	13.2724
Dynlt1b	0.000249043	1.60633e-06	24	3	7.10448
Slc25a28	0.000249043	1.60633e-06	24	19.5	6.21234
Asf1b	0.000249043	1.60633e-06	24	21	3.15425
Cxcl2	0.000249043	1.60633e-06	24	22.5	3.12241
Pmepa1	0.000249043	1.60633e-06	24	19.5	2.52666
Nubpl	0.000249043	1.60633e-06	24	4.5	2.3761
Pstk	0.000249043	1.60633e-06	24	3	2.24337
Mapk12	0.000249043	1.60633e-06	24	12	1.7666
Lnx1	0.000249043	1.60633e-06	24	12	1.74575
Mrpl52	0.000287032	2.01645e-06	24	3	95.2646
Atox1	0.000287032	2.01645e-06	24	1.5	82.834
Slc6a6	0.000287032	2.01645e-06	24	15	43.7318
Ndufb4	0.000287032	2.01645e-06	24	1.5	37.5492
Mpc2	0.000287032	2.01645e-06	24	1.5	36.79
Tax1bp3	0.000287032	2.01645e-06	24	4.5	18.9402
Fdft1	0.000287032	2.01645e-06	24	6	13.516
Dnm2	0.000287032	2.01645e-06	24	15	11.8288
E2f4	0.000287032	2.01645e-06	24	18	10.0871
Msrb1	0.000287032	2.01645e-06	24	1.5	8.36524
Ube2g2	0.000287032	2.01645e-06	24	1.5	7.19754
Lmf2	0.000287032	2.01645e-06	24	18	3.27556
Wfdc5	0.000287032	2.01645e-06	24	12	1.31497
D8Ertd82e	0.000287032	2.01645e-06	24	0	0.72107
Ubb	0.000341327	2.52409e-06	24	18	288.257
Nedd8	0.000341327	2.52409e-06	24	3	39.8792
Nucb1	0.000341327	2.52409e-06	24	18	15.9849
Eif1ax	0.000341327	2.52409e-06	24	4.5	9.33143
E130309D02Rik	0.000341327	2.52409e-06	24	18	6.67753
Cry2	0.000341327	2.52409e-06	24	13.5	4.05752
Pla2g2f	0.000341327	2.52409e-06	24	21	1.42467
Rundc1	0.000341327	2.52409e-06	24	18	1.16074
Kcns1	0.000341327	2.52409e-06	24	0	0.983859
Ndufa2	0.000405773	3.1507e-06	24	1.5	34.4068
Anxa7	0.000405773	3.1507e-06	24	12	19.2108
Tmed9	0.000405773	3.1507e-06	24	3	15.8301
Carkd	0.000405773	3.1507e-06	24	0	7.98214
Josd2	0.000405773	3.1507e-06	24	22.5	7.58948
Cnot3	0.000405773	3.1507e-06	24	16.5	4.8957
Tmem126a	0.000405773	3.1507e-06	24	3	3.67595
Cerk	0.000405773	3.1507e-06	24	22.5	3.18216
Polr3gl	0.000405773	3.1507e-06	24	22.5	3.0696
Rpl13a	0.000458976	3.92207e-06	24	1.5	502.916
Hint1	0.000458976	3.92207e-06	24	1.5	60.9876
Ndufb9	0.000458976	3.92207e-06	24	1.5	51.1407
Ndufb10	0.000458976	3.92207e-06	24	1.5	34.6294
Fam25c	0.000458976	3.92207e-06	24	3	28.5982
Magoh	0.000458976	3.92207e-06	24	3	16.9758
Scamp3	0.000458976	3.92207e-06	24	19.5	14.6847
Snf8	0.000458976	3.92207e-06	24	4.5	11.3149
1110001J03Rik	0.000458976	3.92207e-06	24	1.5	11.0142
Cks2	0.000458976	3.92207e-06	24	1.5	9.1595
Map7d1	0.000458976	3.92207e-06	24	19.5	8.70034
Krt78	0.000458976	3.92207e-06	24	13.5	7.92779
Glod4	0.000458976	3.92207e-06	24	4.5	6.64502
Triap1	0.000458976	3.92207e-06	24	3	6.62903
Mta1	0.000458976	3.92207e-06	24	18	6.02084
Zfp358	0.000458976	3.92207e-06	24	18	5.93375
Xrcc1	0.000458976	3.92207e-06	24	19.5	4.40636
Cxcl14	0.000458976	3.92207e-06	24	0	3.6845
Hal	0.000458976	3.92207e-06	24	6	0.944628
Psmb6	0.00053387	4.86911e-06	24	1.5	35.4341
Ube2s	0.00053387	4.86911e-06	24	0	28.9475
Atp6v1f	0.00053387	4.86911e-06	24	1.5	18.9853
Nudt21	0.00053387	4.86911e-06	24	3	10.4394
Psmc1	0.00053387	4.86911e-06	24	4.5	7.88493
Tgfb1	0.00053387	4.86911e-06	24	18	7.2264
1600014C10Rik	0.00053387	4.86911e-06	24	3	7.08026
Fbxo6	0.00053387	4.86911e-06	24	1.5	4.01537
Thap11	0.00053387	4.86911e-06	24	18	3.55383
Slco3a1	0.00053387	4.86911e-06	24	13.5	3.44134
Aurkb	0.00053387	4.86911e-06	24	21	2.12339
Zfp646	0.00053387	4.86911e-06	24	15	1.06756
Kifc5b	0.00053387	4.86911e-06	24	22.5	0.472997
Rnf144a	0.00053387	4.86911e-06	24	22.5	0.235549
Ucp2	0.000601423	6.02881e-06	24	15	132.329
Ly6g6c	0.000601423	6.02881e-06	24	15	67.8005
Uqcc2	0.000601423	6.02881e-06	24	1.5	59.5311
Vps25	0.000601423	6.02881e-06	24	6	42.1447
Bspry	0.000601423	6.02881e-06	24	21	37.6399
Ndufa3	0.000601423	6.02881e-06	24	1.5	33.3051
Ndufc2	0.000601423	6.02881e-06	24	1.5	22.0513
Cirbp	0.000601423	6.02881e-06	24	3	15.1903
Rnf7	0.000601423	6.02881e-06	24	4.5	11.5366
S100a4	0.000601423	6.02881e-06	24	3	11.0283
Ehd2	0.000601423	6.02881e-06	24	12	9.47992
Npm3	0.000601423	6.02881e-06	24	1.5	8.34481
Cyp2s1	0.000601423	6.02881e-06	24	13.5	7.41864
Gars	0.000601423	6.02881e-06	24	6	7.03322
Ccnb1	0.000601423	6.02881e-06	24	1.5	5.11669
Cdkn2c	0.000601423	6.02881e-06	24	21	3.91495
Litaf	0.000601423	6.02881e-06	24	0	3.82597
Phlpp1	0.000601423	6.02881e-06	24	13.5	1.71929
Pradc1	0.000601423	6.02881e-06	24	1.5	1.52123
Slc25a45	0.000601423	6.02881e-06	24	13.5	1.12065
Nek2	0.000601423	6.02881e-06	24	0	1.11556
Coq3	0.000601423	6.02881e-06	24	4.5	0.894523
Adamts4	0.00066933	6.73702e-06	24	22.5	0.251928
Rps20	0.000699708	7.44523e-06	24	4.5	905.628
Atp5l	0.000699708	7.44523e-06	24	4.5	80.4074
Lgals1	0.000699708	7.44523e-06	24	0	35.5669
Coa3	0.000699708	7.44523e-06	24	4.5	26.9536
Maz	0.000699708	7.44523e-06	24	19.5	16.8183
Naa38	0.000699708	7.44523e-06	24	1.5	15.3293
Nudt18	0.000699708	7.44523e-06	24	3	2.74561
Crat	0.000699708	7.44523e-06	24	18	2.36588
Fadd	0.000699708	7.44523e-06	24	18	2.09151
Mrpl11	0.000699708	7.44523e-06	24	1.5	1.96586
Fam101a	0.000699708	7.44523e-06	24	22.5	1.87513
Isy1	0.000699708	7.44523e-06	24	3	1.82951
Slc35b3	0.000699708	7.44523e-06	24	6	1.49928
Elf4	0.000699708	7.44523e-06	24	15	0.43387
Mlf2	0.000826768	9.17083e-06	24	21	34.7786
Bcl3	0.000826768	9.17083e-06	24	19.5	21.1661
Ran	0.000826768	9.17083e-06	24	3	19.095
Pfdn6	0.000826768	9.17083e-06	24	1.5	10.3767
Ebp	0.000826768	9.17083e-06	24	4.5	7.58296
Sfxn3	0.000826768	9.17083e-06	24	18	4.34403
Mrpl21	0.000826768	9.17083e-06	24	1.5	4.18509
Ppp2r5d	0.000826768	9.17083e-06	24	19.5	4.12745
Natd1	0.000826768	9.17083e-06	24	16.5	2.81767
BC030867	0.000826768	9.17083e-06	24	18	0.583313
Ret	0.000826768	9.17083e-06	24	15	0.417742
Rps13	0.000942512	1.12679e-05	24	3	167.406
Glul	0.000942512	1.12679e-05	24	18	139.005
Mgst3	0.000942512	1.12679e-05	24	0	50.0475
2410015M20Rik	0.000942512	1.12679e-05	24	1.5	31.2811
Romo1	0.000942512	1.12679e-05	24	1.5	30.0157
Ctsh	0.000942512	1.12679e-05	24	1.5	19.435
Timm8b	0.000942512	1.12679e-05	24	4.5	19.392
Por	0.000942512	1.12679e-05	24	13.5	18.7558
Tmem147	0.000942512	1.12679e-05	24	1.5	13.3869
Aacs	0.000942512	1.12679e-05	24	6	10.8533
Cntfr	0.000942512	1.12679e-05	24	18	9.75542
Nudt1	0.000942512	1.12679e-05	24	4.5	7.25008
Mettl23	0.000942512	1.12679e-05	24	1.5	5.95582
Lemd2	0.000942512	1.12679e-05	24	19.5	5.37698
Kazn	0.000942512	1.12679e-05	24	12	4.04827
Men1	0.000942512	1.12679e-05	24	18	3.52823
Elmo2	0.000942512	1.12679e-05	24	21	2.54422
Htatip2	0.000942512	1.12679e-05	24	6	2.3688
E2f1	0.000942512	1.12679e-05	24	18	2.27692
Cnp	0.000942512	1.12679e-05	24	0	1.81655
Fam193a	0.000942512	1.12679e-05	24	13.5	1.3056
Igfbp7	0.00109495	1.381e-05	24	19.5	50.7185
Mien1	0.00109495	1.381e-05	24	3	15.7059
Gabarapl2	0.00109495	1.381e-05	24	1.5	14.6468
Ank	0.00109495	1.381e-05	24	16.5	10.4291
Trappc2l	0.00109495	1.381e-05	24	1.5	8.02849
Pmf1	0.00109495	1.381e-05	24	21	7.95269
Saa3	0.00109495	1.381e-05	24	19.5	6.49007
Orai1	0.00109495	1.381e-05	24	19.5	6.21071
Stk16	0.00109495	1.381e-05	24	22.5	5.70857
Pnrc1	0.00109495	1.381e-05	24	18	3.52564
2010107G23Rik	0.00109495	1.381e-05	24	3	3.48031
Plat	0.00109495	1.381e-05	24	1.5	3.11021
Slc46a3	0.00109495	1.381e-05	24	15	1.78383
Ccdc92	0.00109495	1.381e-05	24	18	1.50652
Cdc25b	0.00109495	1.381e-05	24	22.5	1.43632
Zfp142	0.00109495	1.381e-05	24	16.5	0.597804
Foxs1	0.00121287	1.53471e-05	24	0	0.852125
Ifitm1	0.00125299	1.68843e-05	24	22.5	591.055
Fau	0.00125299	1.68843e-05	24	1.5	264.489
Sdc4	0.00125299	1.68843e-05	24	0	24.4911
Tomm7	0.00125299	1.68843e-05	24	4.5	19.9228
Nqo1	0.00125299	1.68843e-05	24	1.5	9.27849
Tbcd	0.00125299	1.68843e-05	24	7.5	6.07282
S100a13	0.00125299	1.68843e-05	24	1.5	5.99059
Tmem189	0.00125299	1.68843e-05	24	18	5.40347
Bik	0.00125299	1.68843e-05	24	1.5	4.93112
Trib1	0.00125299	1.68843e-05	24	12	4.75599
Htra2	0.00125299	1.68843e-05	24	22.5	4.19512
Dnaja4	0.00125299	1.68843e-05	24	18	3.38706
Cdkn3	0.00125299	1.68843e-05	24	3	3.02334
Fam76a	0.00125299	1.68843e-05	24	12	2.98397
Dym	0.00125299	1.68843e-05	24	18	2.96901
Lrp5	0.00125299	1.68843e-05	24	16.5	2.69654
Cacnb3	0.00125299	1.68843e-05	24	19.5	2.0296
Fam219b	0.00125299	1.68843e-05	24	3	1.85599
Kctd21	0.00125299	1.68843e-05	24	16.5	1.23361
Kif18b	0.00125299	1.68843e-05	24	22.5	0.895858
Rps21	0.0014404	2.05932e-05	24	1.5	280.036
Slc25a4	0.0014404	2.05932e-05	24	3	38.7738
Lamtor2	0.0014404	2.05932e-05	24	3	28.4067
Ndufa1	0.0014404	2.05932e-05	24	3	23.519
Fkbp2	0.0014404	2.05932e-05	24	0	21.3181
Tns4	0.0014404	2.05932e-05	24	13.5	20.2849
Hsd17b12	0.0014404	2.05932e-05	24	4.5	15.7363
Hmg20b	0.0014404	2.05932e-05	24	21	9.64393
Pnpla2	0.0014404	2.05932e-05	24	18	7.05294
Tk1	0.0014404	2.05932e-05	24	21	6.52994
Eif4ebp2	0.0014404	2.05932e-05	24	16.5	5.94739
Tenc1	0.0014404	2.05932e-05	24	15	5.35821
Tubg1	0.0014404	2.05932e-05	24	21	4.65569
Tmem158	0.0014404	2.05932e-05	24	19.5	3.88135
Slc46a2	0.0014404	2.05932e-05	24	3	2.3188
Il17c	0.0014404	2.05932e-05	24	0	2.31562
Peli2	0.0014404	2.05932e-05	24	16.5	1.05001
Clmp	0.0014404	2.05932e-05	24	21	0.58203
Car15	0.0014404	2.05932e-05	24	19.5	0.553103
Hkdc1	0.0014404	2.05932e-05	24	0	0.169066
Rpl37rt	0.00161782	2.50573e-05	24	3	169.095
Krt80	0.00161782	2.50573e-05	24	16.5	57.0503
Psmb7	0.00161782	2.50573e-05	24	4.5	24.194
H2afx	0.00161782	2.50573e-05	24	21	23.0702
Raly	0.00161782	2.50573e-05	24	0	22.1471
Tnfrsf12a	0.00161782	2.50573e-05	24	1.5	13.0835
Csnk1g2	0.00161782	2.50573e-05	24	21	10.994
Cited2	0.00161782	2.50573e-05	24	15	8.47947
Gpc1	0.00161782	2.50573e-05	24	21	7.92646
Eya2	0.00161782	2.50573e-05	24	18	5.71499
Ddx39	0.00161782	2.50573e-05	24	6	5.06325
Ccnd2	0.00161782	2.50573e-05	24	12	5.04547
Stk11	0.00161782	2.50573e-05	24	21	4.94292
Eln	0.00161782	2.50573e-05	24	22.5	4.73254
Dexi	0.00161782	2.50573e-05	24	19.5	4.49665
Bmp7	0.00161782	2.50573e-05	24	16.5	4.30358
Ino80e	0.00161782	2.50573e-05	24	18	4.28715
Nfyc	0.00161782	2.50573e-05	24	19.5	4.02863
Incenp	0.00161782	2.50573e-05	24	22.5	3.82854
Psmg2	0.00161782	2.50573e-05	24	7.5	3.29247
Wdr91	0.00161782	2.50573e-05	24	18	3.10815
Fxn	0.00161782	2.50573e-05	24	0	3.06017
Oxa1l	0.00161782	2.50573e-05	24	19.5	2.91123
Tmem150a	0.00161782	2.50573e-05	24	19.5	2.02318
Lrrc75a	0.00161782	2.50573e-05	24	18	1.2269
Chtf18	0.00161782	2.50573e-05	24	19.5	1.01883
Mybl2	0.00161782	2.50573e-05	24	18	0.787196
Traip	0.00161782	2.50573e-05	24	22.5	0.532445
Wdr62	0.00161782	2.50573e-05	24	15	0.309741
S100a14	0.00179709	3.04178e-05	24	4.5	136.725
Atp5g3	0.00179709	3.04178e-05	24	1.5	79.2883
Eif5a	0.00179709	3.04178e-05	24	3	59.0582
Cox14	0.00179709	3.04178e-05	24	1.5	27.488
Tppp3	0.00179709	3.04178e-05	24	21	25.8574
Ndufb2	0.00179709	3.04178e-05	24	1.5	24.5466
Psme2b	0.00179709	3.04178e-05	24	1.5	15.6943
Cnbp	0.00179709	3.04178e-05	24	4.5	14.5061
Bhlhe40	0.00179709	3.04178e-05	24	12	13.0508
Dusp7	0.00179709	3.04178e-05	24	18	11.2814
Smim20	0.00179709	3.04178e-05	24	4.5	10.244
Igsf8	0.00179709	3.04178e-05	24	16.5	9.90706
Chtop	0.00179709	3.04178e-05	24	4.5	9.3204
Emd	0.00179709	3.04178e-05	24	19.5	8.03809
Mif4gd	0.00179709	3.04178e-05	24	21	7.80095
Mt3	0.00179709	3.04178e-05	24	18	7.79416
Polr2k	0.00179709	3.04178e-05	24	4.5	7.04993
Clptm1	0.00179709	3.04178e-05	24	18	6.78195
Dtnbp1	0.00179709	3.04178e-05	24	21	6.12393
Bloc1s2	0.00179709	3.04178e-05	24	4.5	5.66455
Fxyd5	0.00179709	3.04178e-05	24	21	5.65686
Prdx4	0.00179709	3.04178e-05	24	1.5	5.29271
Hax1	0.00179709	3.04178e-05	24	1.5	4.19346
Higd1a	0.00179709	3.04178e-05	24	3	4.17378
Samd1	0.00179709	3.04178e-05	24	19.5	3.35773
Micall2	0.00179709	3.04178e-05	24	21	2.61095
Selplg	0.00179709	3.04178e-05	24	19.5	1.51683
Derl2	0.00179709	3.04178e-05	24	6	1.48369
Foxm1	0.00179709	3.04178e-05	24	21	1.36364
Adarb1	0.00179709	3.04178e-05	24	18	1.23298
Psrc1	0.00179709	3.04178e-05	24	22.5	1.10186
D2hgdh	0.00179709	3.04178e-05	24	15	1.08346
Crebbp	0.00179709	3.04178e-05	24	13.5	1.02124
Cacna1g	0.00179709	3.04178e-05	24	22.5	0.882422
Dio2	0.00179709	3.04178e-05	24	22.5	0.154556
Tmsb4x	0.00208542	3.68402e-05	24	4.5	1984.19
Mgp	0.00208542	3.68402e-05	24	0	123.484
Rpl22l1	0.00208542	3.68402e-05	24	4.5	29.9148
Mapk3	0.00208542	3.68402e-05	24	16.5	29.2601
Gsta2	0.00208542	3.68402e-05	24	3	13.3133
Ccdc124	0.00208542	3.68402e-05	24	21	12.8268
Polr2i	0.00208542	3.68402e-05	24	1.5	12.7177
Sirt2	0.00208542	3.68402e-05	24	18	8.72371
Gpsm3	0.00208542	3.68402e-05	24	21	3.22905
Cbx7	0.00208542	3.68402e-05	24	18	2.61777
S100a8	0.00208542	3.68402e-05	24	0	2.43678
D930015E06Rik	0.00208542	3.68402e-05	24	13.5	2.31932
Rara	0.00208542	3.68402e-05	24	19.5	1.93299
Mast2	0.00208542	3.68402e-05	24	18	1.68956
Lars	0.00208542	3.68402e-05	24	6	1.48207
Evi5l	0.00208542	3.68402e-05	24	18	1.39944
Adora2b	0.00208542	3.68402e-05	24	18	1.19051
Ascl2	0.00208542	3.68402e-05	24	15	0.735433
Rpl18	0.00238679	4.45175e-05	24	1.5	250.036
Rpl37a	0.00238679	4.45175e-05	24	1.5	236.548
Gpha2	0.00238679	4.45175e-05	24	22.5	52.3207
Hspe1	0.00238679	4.45175e-05	24	4.5	21.0886
Nupr1	0.00238679	4.45175e-05	24	22.5	20.3203
Bloc1s1	0.00238679	4.45175e-05	24	0	19.1211
Ssbp4	0.00238679	4.45175e-05	24	21	16.3978
Rer1	0.00238679	4.45175e-05	24	3	13.3989
Psmd6	0.00238679	4.45175e-05	24	6	8.84892
Tceb1	0.00238679	4.45175e-05	24	4.5	6.86133
Fam134a	0.00238679	4.45175e-05	24	18	5.92068
Rbpms	0.00238679	4.45175e-05	24	19.5	5.39688
Thbs1	0.00238679	4.45175e-05	24	18	5.03818
Pspc1	0.00238679	4.45175e-05	24	9	4.02351
Taf13	0.00238679	4.45175e-05	24	4.5	3.39326
Mgat1	0.00238679	4.45175e-05	24	18	3.38486
Relb	0.00238679	4.45175e-05	24	22.5	2.93029
2810403A07Rik	0.00238679	4.45175e-05	24	12	2.4754
Carm1	0.00238679	4.45175e-05	24	18	1.95181
Sipa1	0.00238679	4.45175e-05	24	19.5	1.82907
Dnase1l2	0.00238679	4.45175e-05	24	15	1.48061
Ckap2	0.00238679	4.45175e-05	24	3	1.24558
Slc22a4	0.00238679	4.45175e-05	24	12	1.0201
Ampd1	0.00238679	4.45175e-05	24	7.5	0.177989
Actb	0.00269936	5.36745e-05	24	4.5	121.981
Rbp2	0.00269936	5.36745e-05	24	7.5	106.577
Tbca	0.00269936	5.36745e-05	24	4.5	38.1866
Tagln	0.00269936	5.36745e-05	24	19.5	31.8555
Gas1	0.00269936	5.36745e-05	24	18	20.6088
Calm3	0.00269936	5.36745e-05	24	0	18.5829
Cbr1	0.00269936	5.36745e-05	24	18	8.58215
Gadd45gip1	0.00269936	5.36745e-05	24	0	6.32664
Polr2l	0.00269936	5.36745e-05	24	1.5	6.32139
1500012F01Rik	0.00269936	5.36745e-05	24	3	6.15822
Pold4	0.00269936	5.36745e-05	24	22.5	5.84304
Cpt1a	0.00269936	5.36745e-05	24	16.5	5.71143
Cxxc1	0.00269936	5.36745e-05	24	18	4.75918
2610001J05Rik	0.00269936	5.36745e-05	24	3	3.76381
Pno1	0.00269936	5.36745e-05	24	6	3.68493
Foxo4	0.00269936	5.36745e-05	24	21	3.29477
Abl1	0.00269936	5.36745e-05	24	16.5	2.92185
Cenpm	0.00269936	5.36745e-05	24	0	2.62397
Rab32	0.00269936	5.36745e-05	24	6	2.57772
Mrpl44	0.00269936	5.36745e-05	24	3	2.44103
Iqsec1	0.00269936	5.36745e-05	24	16.5	2.27116
Sbk1	0.00269936	5.36745e-05	24	16.5	2.06338
Pacs1	0.00269936	5.36745e-05	24	18	1.8204
Lurap1l	0.00269936	5.36745e-05	24	0	1.7253
Kctd1	0.00269936	5.36745e-05	24	16.5	1.17682
Rpl39l	0.00269936	5.36745e-05	24	3	1.164
Gpx2	0.00269936	5.36745e-05	24	0	0.744213
Lmod1	0.00269936	5.36745e-05	24	19.5	0.693886
Nat8l	0.00269936	5.36745e-05	24	18	0.348183
Aox2	0.00269936	5.36745e-05	24	4.5	0.0632472
Gm20939	0.00296727	5.91235e-05	24	7.5	0.245209
Rps29	0.00298247	6.45725e-05	24	1.5	443.263
Nccrp1	0.00298247	6.45725e-05	24	16.5	181.289
AA467197	0.00298247	6.45725e-05	24	4.5	50.5298
2310036O22Rik	0.00298247	6.45725e-05	24	21	48.0532
Cltb	0.00298247	6.45725e-05	24	19.5	26.5513
Psma6	0.00298247	6.45725e-05	24	4.5	25.0567
Atp6v0b	0.00298247	6.45725e-05	24	1.5	19.4228
Tmem259	0.00298247	6.45725e-05	24	21	14.4944
Nhp2	0.00298247	6.45725e-05	24	1.5	11.3561
Vegfb	0.00298247	6.45725e-05	24	18	11.0008
Cct3	0.00298247	6.45725e-05	24	7.5	9.46902
Mrps18a	0.00298247	6.45725e-05	24	1.5	8.5664
Cct7	0.00298247	6.45725e-05	24	4.5	7.82843
Mrpl33	0.00298247	6.45725e-05	24	7.5	7.71136
Atp6v0a1	0.00298247	6.45725e-05	24	16.5	6.91807
Gatad2a	0.00298247	6.45725e-05	24	18	6.16205
Hpcal1	0.00298247	6.45725e-05	24	15	6.06064
Mrpl36	0.00298247	6.45725e-05	24	0	5.98531
Tm2d1	0.00298247	6.45725e-05	24	4.5	5.43351
Hist2h3c2	0.00298247	6.45725e-05	24	19.5	5.05638
Laptm5	0.00298247	6.45725e-05	24	18	5.03635
Anxa3	0.00298247	6.45725e-05	24	7.5	4.83713
Snhg3	0.00298247	6.45725e-05	24	3	4.80673
Deaf1	0.00298247	6.45725e-05	24	16.5	4.54897
Mrpl38	0.00298247	6.45725e-05	24	19.5	4.4951
Taf6	0.00298247	6.45725e-05	24	18	4.04485
Mtx1	0.00298247	6.45725e-05	24	1.5	3.60833
Mcm2	0.00298247	6.45725e-05	24	13.5	3.46755
2310061I04Rik	0.00298247	6.45725e-05	24	18	3.33187
Echdc3	0.00298247	6.45725e-05	24	1.5	3.18492
Mina	0.00298247	6.45725e-05	24	4.5	3.14355
Dera	0.00298247	6.45725e-05	24	6	2.67122
Ptgs1	0.00298247	6.45725e-05	24	9	2.53143
Psen2	0.00298247	6.45725e-05	24	0	2.37088
Icosl	0.00298247	6.45725e-05	24	12	2.0648
Atp5sl	0.00298247	6.45725e-05	24	15	2.0158
Sp3os	0.00298247	6.45725e-05	24	4.5	1.54116
Ttc17	0.00298247	6.45725e-05	24	13.5	1.35907
Pgam5	0.00298247	6.45725e-05	24	1.5	1.27308
Lphn1	0.00298247	6.45725e-05	24	16.5	0.973211
Cyth4	0.00298247	6.45725e-05	24	22.5	0.845229
Eaf2	0.00298247	6.45725e-05	24	9	0.636301
Itih4	0.00327514	7.10436e-05	24	19.5	0.0955356
Psca	0.00332766	7.75146e-05	24	16.5	1090.42
Rps23	0.00332766	7.75146e-05	24	4.5	295.472
Gstp1	0.00332766	7.75146e-05	24	0	43.4999
Acta2	0.00332766	7.75146e-05	24	19.5	27.6776
Ecm1	0.00332766	7.75146e-05	24	15	25.2527
Wdr1	0.00332766	7.75146e-05	24	6	17.6718
Hnrnpl	0.00332766	7.75146e-05	24	0	16.9243
Ctgf	0.00332766	7.75146e-05	24	16.5	15.715
Tpm4	0.00332766	7.75146e-05	24	6	14.8762
Ndufs3	0.00332766	7.75146e-05	24	1.5	14.0969
Ly6g6e	0.00332766	7.75146e-05	24	13.5	11.8476
D17Wsu92e	0.00332766	7.75146e-05	24	19.5	10.0081
Dtymk	0.00332766	7.75146e-05	24	6	9.40212
Csta1	0.00332766	7.75146e-05	24	6	9.34096
Fam110a	0.00332766	7.75146e-05	24	21	7.72868
0610010K14Rik	0.00332766	7.75146e-05	24	1.5	7.64865
Slc39a1	0.00332766	7.75146e-05	24	22.5	7.43061
Mettl7a1	0.00332766	7.75146e-05	24	18	7.25523
Rfng	0.00332766	7.75146e-05	24	18	7.01398
Pfdn4	0.00332766	7.75146e-05	24	3	5.89609
Cd52	0.00332766	7.75146e-05	24	1.5	5.76728
Tmem261	0.00332766	7.75146e-05	24	1.5	5.76599
Map3k11	0.00332766	7.75146e-05	24	18	5.43815
Mad1l1	0.00332766	7.75146e-05	24	18	4.41277
Ralgds	0.00332766	7.75146e-05	24	18	4.40335
Fah	0.00332766	7.75146e-05	24	6	3.86999
Isca2	0.00332766	7.75146e-05	24	1.5	3.54612
Ier3ip1	0.00332766	7.75146e-05	24	3	3.53969
0610037L13Rik	0.00332766	7.75146e-05	24	4.5	2.82496
Ints9	0.00332766	7.75146e-05	24	15	2.42117
Ccdc101	0.00332766	7.75146e-05	24	16.5	2.26436
Ppox	0.00332766	7.75146e-05	24	0	2.15249
Miip	0.00332766	7.75146e-05	24	1.5	2.11913
Rhbdl2	0.00332766	7.75146e-05	24	4.5	2.11145
Rab3ip	0.00332766	7.75146e-05	24	18	1.75741
Rfx2	0.00332766	7.75146e-05	24	16.5	1.64547
Inppl1	0.00332766	7.75146e-05	24	18	1.47696
Lrrc32	0.00332766	7.75146e-05	24	19.5	1.25839
Trim62	0.00332766	7.75146e-05	24	16.5	0.715928
Gm5941	0.00365042	8.5183e-05	24	3	1.20446
Rpl32	0.00376056	9.28514e-05	24	3	458.05
Rpl34	0.00376056	9.28514e-05	24	1.5	235.743
Rps19	0.00376056	9.28514e-05	24	3	135.858
Urah	0.00376056	9.28514e-05	24	1.5	92.7012
Cfl1	0.00376056	9.28514e-05	24	21	24.3779
Ctdsp1	0.00376056	9.28514e-05	24	19.5	19.3328
Nr1h2	0.00376056	9.28514e-05	24	18	16.2543
Cyhr1	0.00376056	9.28514e-05	24	19.5	14.9816
Tmem160	0.00376056	9.28514e-05	24	0	13.4205
Slirp	0.00376056	9.28514e-05	24	4.5	12.3516
Ndufc1	0.00376056	9.28514e-05	24	3	10.8443
Eng	0.00376056	9.28514e-05	24	19.5	10.6605
Scp2	0.00376056	9.28514e-05	24	3	9.53966
Pigq	0.00376056	9.28514e-05	24	19.5	6.81545
Mylip	0.00376056	9.28514e-05	24	16.5	6.66329
Gmppb	0.00376056	9.28514e-05	24	4.5	6.31428
Gm4737	0.00376056	9.28514e-05	24	21	6.2469
Pop4	0.00376056	9.28514e-05	24	7.5	5.80175
Lcn2	0.00376056	9.28514e-05	24	21	5.49333
Zfp598	0.00376056	9.28514e-05	24	18	4.48836
Cdsn	0.00376056	9.28514e-05	24	13.5	4.29753
Eif2b2	0.00376056	9.28514e-05	24	19.5	3.89563
Ski	0.00376056	9.28514e-05	24	15	3.64645
Ccdc71	0.00376056	9.28514e-05	24	19.5	3.41229
Blmh	0.00376056	9.28514e-05	24	6	3.06531
Myo5b	0.00376056	9.28514e-05	24	13.5	2.22829
Tsku	0.00376056	9.28514e-05	24	18	1.76717
Lzic	0.00376056	9.28514e-05	24	6	1.6585
Chaf1b	0.00376056	9.28514e-05	24	15	1.30623
Ncapd2	0.00376056	9.28514e-05	24	21	1.14664
Hk2	0.00376056	9.28514e-05	24	4.5	1.05242
Car11	0.00376056	9.28514e-05	24	18	0.988514
Rbpjl	0.00376056	9.28514e-05	24	3	0.259021
Actg1	0.00424106	0.000110988	24	7.5	465.468
Rplp2	0.00424106	0.000110988	24	1.5	355.288
Rps28	0.00424106	0.000110988	24	1.5	325.067
Ctsd	0.00424106	0.000110988	24	18	107.046
Gltp	0.00424106	0.000110988	24	16.5	73.1527
Shfm1	0.00424106	0.000110988	24	3	47.9011
Tma7	0.00424106	0.000110988	24	4.5	41.7159
Snrpd2	0.00424106	0.000110988	24	3	38.9753
Fus	0.00424106	0.000110988	24	6	36.9082
Gm10094	0.00424106	0.000110988	24	4.5	24.6369
Pycard	0.00424106	0.000110988	24	3	23.595
Abhd8	0.00424106	0.000110988	24	21	15.4006
Nudt3	0.00424106	0.000110988	24	0	14.5649
Lgmn	0.00424106	0.000110988	24	18	11.4791
Ctdsp2	0.00424106	0.000110988	24	18	10.6771
Dazap1	0.00424106	0.000110988	24	0	9.41613
2019-09-05	0.00424106	0.000110988	24	13.5	9.32857
Spag7	0.00424106	0.000110988	24	3	6.70179
Ciz1	0.00424106	0.000110988	24	16.5	6.57347
Poldip2	0.00424106	0.000110988	24	0	5.08007
Gne	0.00424106	0.000110988	24	13.5	4.86619
Tesk1	0.00424106	0.000110988	24	18	4.80799
Cxcl1	0.00424106	0.000110988	24	22.5	3.52415
Mrps5	0.00424106	0.000110988	24	0	3.06597
Plekhm2	0.00424106	0.000110988	24	19.5	3.01408
Pex7	0.00424106	0.000110988	24	4.5	2.82509
Ulk1	0.00424106	0.000110988	24	16.5	2.73577
Ccm2	0.00424106	0.000110988	24	19.5	2.73552
Creb3l1	0.00424106	0.000110988	24	21	2.72567
Zdhhc8	0.00424106	0.000110988	24	18	1.90136
1810055G02Rik	0.00424106	0.000110988	24	15	1.88961
Arhgap35	0.00424106	0.000110988	24	16.5	1.88536
Pitpnm2	0.00424106	0.000110988	24	16.5	1.55598
Ciapin1	0.00424106	0.000110988	24	0	1.31948
Enpep	0.00424106	0.000110988	24	6	0.752786
9430008C03Rik	0.00424106	0.000110988	24	6	0.732707
Rpl24	0.00476705	0.000132391	24	1.5	151.87
Aes	0.00476705	0.000132391	24	0	71.2927
Gpx1	0.00476705	0.000132391	24	1.5	66.4301
Atp5k	0.00476705	0.000132391	24	1.5	32.882
Trex2	0.00476705	0.000132391	24	21	24.083
Txnip	0.00476705	0.000132391	24	13.5	20.7239
Drap1	0.00476705	0.000132391	24	1.5	20.1071
Hypk	0.00476705	0.000132391	24	4.5	16.802
Selk	0.00476705	0.000132391	24	6	13.8085
Ubtd1	0.00476705	0.000132391	24	19.5	11.9631
Rpp21	0.00476705	0.000132391	24	0	9.75446
Arhgef16	0.00476705	0.000132391	24	16.5	8.26482
Map4	0.00476705	0.000132391	24	12	7.99036
Serpinb1a	0.00476705	0.000132391	24	4.5	7.94449
Manbal	0.00476705	0.000132391	24	1.5	6.20341
Dcakd	0.00476705	0.000132391	24	18	6.1888
Pofut2	0.00476705	0.000132391	24	19.5	5.64452
Mrps14	0.00476705	0.000132391	24	4.5	5.47943
Timm10b	0.00476705	0.000132391	24	1.5	5.14839
Mrps23	0.00476705	0.000132391	24	3	5.1198
Eif2s1	0.00476705	0.000132391	24	4.5	4.11443
Srprb	0.00476705	0.000132391	24	18	3.99666
Mrpl10	0.00476705	0.000132391	24	1.5	3.77519
Gm14295	0.00476705	0.000132391	24	6	3.38101
Zfp523	0.00476705	0.000132391	24	18	2.99819
Mapre2	0.00476705	0.000132391	24	16.5	2.74066
Tnip1	0.00476705	0.000132391	24	18	2.47811
Arrb2	0.00476705	0.000132391	24	19.5	2.47036
Zfp503	0.00476705	0.000132391	24	19.5	2.43553
Ube2e3	0.00476705	0.000132391	24	3	2.42936
Usp2	0.00476705	0.000132391	24	16.5	1.94614
Zmiz1	0.00476705	0.000132391	24	15	1.73389
Sftpa1	0.00476705	0.000132391	24	19.5	1.20369
Mast3	0.00476705	0.000132391	24	16.5	1.17193
Poc1a	0.00476705	0.000132391	24	0	1.07646
Gm19510	0.00476705	0.000132391	24	7.5	0.804891
Adra2c	0.00476705	0.000132391	24	21	0.776583
Helz	0.00476705	0.000132391	24	12	0.542887
Aknad1	0.00476705	0.000132391	24	3	0.426562
Rps27rt	0.00535015	0.000157597	24	1.5	351.322
Rps3	0.00535015	0.000157597	24	3	131.689
Scgb1a1	0.00535015	0.000157597	24	19.5	80.5881
Lamp1	0.00535015	0.000157597	24	18	34.5029
Hmgn3	0.00535015	0.000157597	24	4.5	23.0199
Mrpl54	0.00535015	0.000157597	24	1.5	20.3707
Pigt	0.00535015	0.000157597	24	18	18.5127
Anapc13	0.00535015	0.000157597	24	3	16.7634
Ssr4	0.00535015	0.000157597	24	1.5	15.6999
Tmbim1	0.00535015	0.000157597	24	1.5	15.3938
Psma5	0.00535015	0.000157597	24	7.5	11.7754
Ndufv1	0.00535015	0.000157597	24	1.5	8.79642
Trim28	0.00535015	0.000157597	24	16.5	7.21548
4833439L19Rik	0.00535015	0.000157597	24	19.5	6.7944
1500015O10Rik	0.00535015	0.000157597	24	0	6.33856
Mrpl2	0.00535015	0.000157597	24	1.5	5.42913
Iah1	0.00535015	0.000157597	24	3	4.831
Arhgef19	0.00535015	0.000157597	24	16.5	4.55386
Gba	0.00535015	0.000157597	24	13.5	4.45873
Gm10639	0.00535015	0.000157597	24	7.5	3.85729
Pex2	0.00535015	0.000157597	24	4.5	3.77005
Mcts1	0.00535015	0.000157597	24	6	3.57022
Gdpd3	0.00535015	0.000157597	24	7.5	3.32205
Cyfip2	0.00535015	0.000157597	24	13.5	3.12655
Smim1	0.00535015	0.000157597	24	19.5	2.73054
Cox16	0.00535015	0.000157597	24	4.5	2.58718
Btg1	0.00535015	0.000157597	24	21	1.9429
Fbxl14	0.00535015	0.000157597	24	18	1.84571
Vac14	0.00535015	0.000157597	24	18	1.80794
Klhdc8a	0.00535015	0.000157597	24	1.5	1.7209
Tnfaip2	0.00535015	0.000157597	24	0	1.71019
Lyplal1	0.00535015	0.000157597	24	7.5	1.39129
Sftpd	0.00535015	0.000157597	24	21	1.30227
Npas2	0.00535015	0.000157597	24	0	1.2849
Tnfsf13	0.00535015	0.000157597	24	1.5	1.25557
Rab13	0.00535015	0.000157597	24	1.5	1.21369
Wdr89	0.00535015	0.000157597	24	21	1.16129
Cyp4f17	0.00535015	0.000157597	24	18	1.07627
Zfp592	0.00535015	0.000157597	24	16.5	1.04085
Tmem167	0.00535015	0.000157597	24	4.5	0.851453
Rnd1	0.00535015	0.000157597	24	22.5	0.383266
Lekr1	0.00583672	0.000172409	24	6	0.255014
Fads6	0.00583672	0.000172409	24	1.5	0.205983
Rpl18a	0.00607619	0.000187221	24	0	241.316
Ptms	0.00607619	0.000187221	24	21	89.1814
Oaz1	0.00607619	0.000187221	24	1.5	74.5495
Prdx1	0.00607619	0.000187221	24	4.5	56.9941
Higd2a	0.00607619	0.000187221	24	0	41.1952
Ppp1r14b	0.00607619	0.000187221	24	3	38.139
Jdp2	0.00607619	0.000187221	24	15	21.9664
Pigyl	0.00607619	0.000187221	24	22.5	15.0909
Vps72	0.00607619	0.000187221	24	19.5	13.4146
S100a7a	0.00607619	0.000187221	24	6	11.776
Ak2	0.00607619	0.000187221	24	1.5	9.0572
Fam89b	0.00607619	0.000187221	24	19.5	8.94889
Rnf5	0.00607619	0.000187221	24	21	8.13266
Smim11	0.00607619	0.000187221	24	1.5	6.61521
Nsdhl	0.00607619	0.000187221	24	6	6.47404
1110004E09Rik	0.00607619	0.000187221	24	19.5	4.99355
Dnttip1	0.00607619	0.000187221	24	1.5	3.34308
Cmtm7	0.00607619	0.000187221	24	1.5	3.27774
Hcar2	0.00607619	0.000187221	24	13.5	2.87963
2510003E04Rik	0.00607619	0.000187221	24	16.5	2.55686
Nfatc2	0.00607619	0.000187221	24	13.5	1.80134
Ppm1d	0.00607619	0.000187221	24	13.5	1.79842
Ticam1	0.00607619	0.000187221	24	18	1.69904
Pex10	0.00607619	0.000187221	24	22.5	1.63432
Lrig3	0.00607619	0.000187221	24	15	1.32138
Rmdn1	0.00607619	0.000187221	24	7.5	1.30894
Magohb	0.00607619	0.000187221	24	4.5	1.23457
Actg2	0.00607619	0.000187221	24	22.5	0.874928
Ifnl2	0.00607619	0.000187221	24	6	0.569016
Zfp433	0.00607619	0.000187221	24	7.5	0.384881
Ccdc116	0.00607619	0.000187221	24	10.5	0.157381
Anxa2	0.00678762	0.000221969	24	7.5	315.52
H3f3a	0.00678762	0.000221969	24	3	104.592
Sri	0.00678762	0.000221969	24	7.5	19.2415
Gsk3a	0.00678762	0.000221969	24	19.5	16.3939
Dpm3	0.00678762	0.000221969	24	0	10.4767
Gale	0.00678762	0.000221969	24	3	9.93967
Gas2l1	0.00678762	0.000221969	24	19.5	9.77608
Etfa	0.00678762	0.000221969	24	4.5	9.18473
Tex261	0.00678762	0.000221969	24	19.5	8.98452
Mrps33	0.00678762	0.000221969	24	3	7.88479
Nme1	0.00678762	0.000221969	24	3	7.23872
Polr2g	0.00678762	0.000221969	24	4.5	5.96688
Phf1	0.00678762	0.000221969	24	19.5	5.40587
Itpa	0.00678762	0.000221969	24	1.5	5.1278
Gna11	0.00678762	0.000221969	24	18	5.08437
Cited1	0.00678762	0.000221969	24	21	4.90903
Dcps	0.00678762	0.000221969	24	22.5	4.80979
Tmem119	0.00678762	0.000221969	24	21	4.57665
Bcar1	0.00678762	0.000221969	24	18	4.57613
Tmem208	0.00678762	0.000221969	24	0	4.36577
Zfp414	0.00678762	0.000221969	24	15	3.79356
Gm13889	0.00678762	0.000221969	24	0	3.76911
Fundc2	0.00678762	0.000221969	24	6	3.71617
Plekhg3	0.00678762	0.000221969	24	18	3.64059
Snrk	0.00678762	0.000221969	24	13.5	2.83621
Asns	0.00678762	0.000221969	24	7.5	2.60695
Timm22	0.00678762	0.000221969	24	3	2.52594
Map3k10	0.00678762	0.000221969	24	19.5	2.47322
Tfe3	0.00678762	0.000221969	24	21	2.42961
Rapgef3	0.00678762	0.000221969	24	16.5	2.28208
Hs3st1	0.00678762	0.000221969	24	21	2.19585
Zfp574	0.00678762	0.000221969	24	16.5	2.17631
Map3k3	0.00678762	0.000221969	24	15	2.15959
Dact3	0.00678762	0.000221969	24	19.5	2.15105
Ctnnbip1	0.00678762	0.000221969	24	1.5	1.9865
Rnf183	0.00678762	0.000221969	24	22.5	1.75204
Lrrc8a	0.00678762	0.000221969	24	16.5	1.67917
Iqsec2	0.00678762	0.000221969	24	16.5	1.23382
Pecr	0.00678762	0.000221969	24	9	0.994692
Nup214	0.00678762	0.000221969	24	15	0.962676
Zfp668	0.00678762	0.000221969	24	16.5	0.846218
Fam20c	0.00678762	0.000221969	24	19.5	0.700272
Prorsd1	0.00678762	0.000221969	24	3	0.698339
Wdr5b	0.00678762	0.000221969	24	6	0.684209
Serpina9	0.00678762	0.000221969	24	21	0.66882
Zmynd15	0.00678762	0.000221969	24	1.5	0.60905
Rps17	0.00764723	0.000262647	24	4.5	481.513
Rpl28	0.00764723	0.000262647	24	1.5	252.094
Actn4	0.00764723	0.000262647	24	12	130.436
Psmb4	0.00764723	0.000262647	24	1.5	40.0196
Tubb5	0.00764723	0.000262647	24	21	28.6876
Stmn1	0.00764723	0.000262647	24	0	26.1691
Abracl	0.00764723	0.000262647	24	4.5	13.3791
Ndufs4	0.00764723	0.000262647	24	6	8.67911
Srsf4	0.00764723	0.000262647	24	18	8.31545
Smim7	0.00764723	0.000262647	24	4.5	7.99705
Scamp4	0.00764723	0.000262647	24	19.5	7.44395
Mrpl27	0.00764723	0.000262647	24	4.5	7.27259
Ly6c1	0.00764723	0.000262647	24	21	6.86141
Crtap	0.00764723	0.000262647	24	18	6.73934
Cdc42se1	0.00764723	0.000262647	24	3	6.12058
Emc6	0.00764723	0.000262647	24	21	5.53859
Slc29a1	0.00764723	0.000262647	24	21	5.14714
Mtx2	0.00764723	0.000262647	24	4.5	4.74146
Chmp6	0.00764723	0.000262647	24	1.5	4.70516
Bcas1	0.00764723	0.000262647	24	12	4.4012
Sec14l1	0.00764723	0.000262647	24	19.5	4.31126
1110038B12Rik	0.00764723	0.000262647	24	3	3.31834
Zfp865	0.00764723	0.000262647	24	16.5	2.57731
Spire2	0.00764723	0.000262647	24	18	2.53989
Gar1	0.00764723	0.000262647	24	3	2.51618
Trim3	0.00764723	0.000262647	24	19.5	2.50266
Tgfb1i1	0.00764723	0.000262647	24	19.5	2.45549
Nprl2	0.00764723	0.000262647	24	18	2.44956
Slc6a20a	0.00764723	0.000262647	24	19.5	2.43215
Numbl	0.00764723	0.000262647	24	16.5	2.30166
Xpo6	0.00764723	0.000262647	24	15	2.15045
Jarid2	0.00764723	0.000262647	24	12	1.59925
Pacs2	0.00764723	0.000262647	24	16.5	1.43283
Tmem39b	0.00764723	0.000262647	24	18	1.18643
Cdc25c	0.00764723	0.000262647	24	3	1.17873
Slc43a3	0.00764723	0.000262647	24	18	0.967879
Olfml2b	0.00764723	0.000262647	24	18	0.732971
Slc16a6	0.00764723	0.000262647	24	3	0.339149
Ccdc88c	0.00764723	0.000262647	24	13.5	0.272753
Foxn1	0.00764723	0.000262647	24	15	0.121492
Rab11a	0.00859901	0.000310173	24	7.5	21.6868
Ier3	0.00859901	0.000310173	24	1.5	17.3494
Psma3	0.00859901	0.000310173	24	6	16.6094
Slc1a1	0.00859901	0.000310173	24	7.5	15.3888
Hint2	0.00859901	0.000310173	24	1.5	13.9422
Npdc1	0.00859901	0.000310173	24	21	13.6016
Mrpl28	0.00859901	0.000310173	24	0	8.78746
Ptges3	0.00859901	0.000310173	24	3	7.98644
Ddt	0.00859901	0.000310173	24	1.5	7.10426
Dmpk	0.00859901	0.000310173	24	21	6.06297
Cdk16	0.00859901	0.000310173	24	19.5	5.73952
2310009B15Rik	0.00859901	0.000310173	24	3	5.59237
Aagab	0.00859901	0.000310173	24	3	5.19556
Wdr61	0.00859901	0.000310173	24	3	4.56762
R3hdm2	0.00859901	0.000310173	24	15	4.22014
Ubap2	0.00859901	0.000310173	24	15	4.21872
Myo1d	0.00859901	0.000310173	24	16.5	3.58383
Cmc1	0.00859901	0.000310173	24	4.5	3.23024
Anapc11	0.00859901	0.000310173	24	0	3.20876
Marveld1	0.00859901	0.000310173	24	18	2.86441
Ccdc28b	0.00859901	0.000310173	24	22.5	2.69276
Grpel1	0.00859901	0.000310173	24	3	2.55446
Senp3	0.00859901	0.000310173	24	0	2.54612
Kat5	0.00859901	0.000310173	24	19.5	2.40813
Tm4sf1	0.00859901	0.000310173	24	1.5	2.10522
Ptk2b	0.00859901	0.000310173	24	15	2.03698
Atmin	0.00859901	0.000310173	24	13.5	1.90869
Map4k2	0.00859901	0.000310173	24	21	1.86097
Wee1	0.00859901	0.000310173	24	13.5	1.80607
Gm29766	0.00859901	0.000310173	24	16.5	1.78408
Det1	0.00859901	0.000310173	24	19.5	1.76375
Cdh5	0.00859901	0.000310173	24	19.5	1.6497
Polrmt	0.00859901	0.000310173	24	16.5	1.63473
Hsd17b7	0.00859901	0.000310173	24	6	1.6043
Atxn2	0.00859901	0.000310173	24	13.5	1.11556
Aar2	0.00859901	0.000310173	24	1.5	1.10077
Cdr2l	0.00859901	0.000310173	24	19.5	0.916626
Susd1	0.00859901	0.000310173	24	13.5	0.673026
Tonsl	0.00859901	0.000310173	24	15	0.608602
Phf19	0.00859901	0.000310173	24	16.5	0.596471
E2f2	0.00859901	0.000310173	24	19.5	0.430395
C430049B03Rik	0.00859901	0.000310173	24	4.5	0.415287
Vtcn1	0.00934595	0.000337884	24	9	0.717244
Spdef	0.00934595	0.000337884	24	1.5	0.597206
Igfbp2	0.00945691	0.000365595	24	21	267.318
Ubc	0.00945691	0.000365595	24	16.5	84.0039
Plp2	0.00945691	0.000365595	24	15	60.8513
Mknk2	0.00945691	0.000365595	24	16.5	58.9173
Mxra7	0.00945691	0.000365595	24	22.5	40.605
Phlda3	0.00945691	0.000365595	24	19.5	31.4836
Sftpc	0.00945691	0.000365595	24	19.5	24.5532
C1qc	0.00945691	0.000365595	24	21	17.6982
Sdhb	0.00945691	0.000365595	24	3	17.0447
Pdk2	0.00945691	0.000365595	24	16.5	13.7577
Mydgf	0.00945691	0.000365595	24	1.5	12.1867
Spcs1	0.00945691	0.000365595	24	3	10.9793
Pigp	0.00945691	0.000365595	24	6	10.8386
Dnajb2	0.00945691	0.000365595	24	22.5	10.4244
H2afv	0.00945691	0.000365595	24	21	10.3299
Mmadhc	0.00945691	0.000365595	24	6	9.87415
U2af1	0.00945691	0.000365595	24	4.5	9.65701
Mxd4	0.00945691	0.000365595	24	19.5	9.51047
Acot9	0.00945691	0.000365595	24	7.5	9.43428
Fam173a	0.00945691	0.000365595	24	1.5	8.99885
Fcer1g	0.00945691	0.000365595	24	19.5	8.28964
Actr2	0.00945691	0.000365595	24	4.5	7.51951
Cldn5	0.00945691	0.000365595	24	21	7.45941
Dnajc19	0.00945691	0.000365595	24	6	7.33959
Tyrobp	0.00945691	0.000365595	24	22.5	7.1819
Pgp	0.00945691	0.000365595	24	19.5	7.11879
Bckdk	0.00945691	0.000365595	24	21	6.29715
Ppp5c	0.00945691	0.000365595	24	18	5.65183
Pdxk	0.00945691	0.000365595	24	16.5	5.18131
Rnf220	0.00945691	0.000365595	24	16.5	4.84461
Hist1h4i	0.00945691	0.000365595	24	1.5	4.66497
Itm2a	0.00945691	0.000365595	24	0	4.41055
Ppp1r9b	0.00945691	0.000365595	24	18	4.25869
Suv420h2	0.00945691	0.000365595	24	19.5	4.19451
BC051226	0.00945691	0.000365595	24	19.5	3.76832
Irf3	0.00945691	0.000365595	24	0	3.75604
Smarcc2	0.00945691	0.000365595	24	15	3.75268
Cdt1	0.00945691	0.000365595	24	15	3.5621
Bccip	0.00945691	0.000365595	24	4.5	3.52956
Smim12	0.00945691	0.000365595	24	0	3.33834
Tbc1d13	0.00945691	0.000365595	24	21	2.91096
Med28	0.00945691	0.000365595	24	3	2.82361
Rnf26	0.00945691	0.000365595	24	21	2.62433
Knstrn	0.00945691	0.000365595	24	3	2.49771
Asb11	0.00945691	0.000365595	24	9	2.4361
Tmem254c	0.00945691	0.000365595	24	1.5	2.41556
Cdh3	0.00945691	0.000365595	24	0	1.9625
Tsc2	0.00945691	0.000365595	24	16.5	1.90641
Bhlhe41	0.00945691	0.000365595	24	15	1.69038
Commd2	0.00945691	0.000365595	24	4.5	1.68976
Rcbtb2	0.00945691	0.000365595	24	4.5	1.67712
Scaf4	0.00945691	0.000365595	24	13.5	1.66344
Brpf3	0.00945691	0.000365595	24	15	1.12536
2610044O15Rik8	0.00945691	0.000365595	24	6	1.0002
Mok	0.00945691	0.000365595	24	10.5	0.989566
Tyw1	0.00945691	0.000365595	24	16.5	0.879077
Dhrs13	0.00945691	0.000365595	24	18	0.797429
Nnat	0.00945691	0.000365595	24	1.5	0.709941
Agap1	0.00945691	0.000365595	24	16.5	0.517368
Pced1a	0.00945691	0.000365595	24	22.5	0.499427
Nphp4	0.00945691	0.000365595	24	18	0.299078
Rpl36	0.0106718	0.000430101	24	1.5	317.326
Rnf187	0.0106718	0.000430101	24	21	27.8049
Mmp3	0.0106718	0.000430101	24	1.5	23.6673
Gas6	0.0106718	0.000430101	24	18	22.7726
Crip2	0.0106718	0.000430101	24	21	17.1879
Loxl1	0.0106718	0.000430101	24	21	15.3296
Naa20	0.0106718	0.000430101	24	4.5	10.5315
Agpat1	0.0106718	0.000430101	24	19.5	10.4133
Mea1	0.0106718	0.000430101	24	1.5	8.7568
Atn1	0.0106718	0.000430101	24	16.5	8.1812
Nisch	0.0106718	0.000430101	24	16.5	8.1424
Calcoco1	0.0106718	0.000430101	24	16.5	5.92887
Cks1b	0.0106718	0.000430101	24	0	5.34105
Tmem219	0.0106718	0.000430101	24	0	5.12324
Flot1	0.0106718	0.000430101	24	18	4.80822
Rela	0.0106718	0.000430101	24	18	4.57066
Tfeb	0.0106718	0.000430101	24	18	4.50742
Clk3	0.0106718	0.000430101	24	15	3.19231
Dxo	0.0106718	0.000430101	24	19.5	3.11197
Arl4d	0.0106718	0.000430101	24	0	2.54919
Gab1	0.0106718	0.000430101	24	13.5	2.31355
Prune	0.0106718	0.000430101	24	15	2.28198
Slc25a35	0.0106718	0.000430101	24	19.5	1.94973
Gatad2b	0.0106718	0.000430101	24	13.5	1.90764
Pcp4l1	0.0106718	0.000430101	24	0	1.80538
Mus81	0.0106718	0.000430101	24	3	1.73921
Rab31	0.0106718	0.000430101	24	1.5	1.72754
Pdzd2	0.0106718	0.000430101	24	12	1.46755
Cyp26a1	0.0106718	0.000430101	24	1.5	1.2146
Rgs19	0.0106718	0.000430101	24	22.5	1.11569
Nkd1	0.0106718	0.000430101	24	21	1.02735
Sh2d3c	0.0106718	0.000430101	24	18	0.954711
B3gnt9	0.0106718	0.000430101	24	0	0.925407
Rnf217	0.0106718	0.000430101	24	13.5	0.897085
Bbip1	0.0106718	0.000430101	24	4.5	0.775582
Neu2	0.0106718	0.000430101	24	15	0.750173
Dbx2	0.0106718	0.000430101	24	21	0.605105
Cxcl15	0.0106718	0.000430101	24	19.5	0.442273
Dpy19l3	0.0106718	0.000430101	24	3	0.405968
Nfatc1	0.0106718	0.000430101	24	15	0.347488
Lst1	0.0115897	0.000467569	24	0	1.99848
Rpl35	0.0119235	0.000505038	24	1.5	414.186
Rps18	0.0119235	0.000505038	24	1.5	384.049
Cst3	0.0119235	0.000505038	24	0	165.034
Uqcrh	0.0119235	0.000505038	24	4.5	69.067
Hmgn1	0.0119235	0.000505038	24	4.5	59.9107
Uqcr10	0.0119235	0.000505038	24	1.5	35.8745
Slc6a14	0.0119235	0.000505038	24	7.5	26.1905
Tmem134	0.0119235	0.000505038	24	22.5	21.5646
Atf4	0.0119235	0.000505038	24	1.5	17.5777
Pnkd	0.0119235	0.000505038	24	21	16.1213
Cyc1	0.0119235	0.000505038	24	1.5	15.302
Insig1	0.0119235	0.000505038	24	4.5	15.2793
Tmem256	0.0119235	0.000505038	24	1.5	14.9261
Fxyd1	0.0119235	0.000505038	24	22.5	14.3693
Pld3	0.0119235	0.000505038	24	18	12.4078
Bzw1	0.0119235	0.000505038	24	4.5	11.8579
Rnaseh2c	0.0119235	0.000505038	24	0	10.8188
Mospd3	0.0119235	0.000505038	24	18	10.2595
Cadm4	0.0119235	0.000505038	24	9	10.189
Ogdh	0.0119235	0.000505038	24	18	7.72754
Hebp2	0.0119235	0.000505038	24	4.5	7.60198
Fam171a2	0.0119235	0.000505038	24	18	6.994
Ccdc64b	0.0119235	0.000505038	24	7.5	5.93032
Stoml2	0.0119235	0.000505038	24	1.5	5.36481
Carhsp1	0.0119235	0.000505038	24	22.5	5.29956
Zfp703	0.0119235	0.000505038	24	18	5.16741
Atp6v1h	0.0119235	0.000505038	24	6	4.83608
Tradd	0.0119235	0.000505038	24	6	4.78591
Nrm	0.0119235	0.000505038	24	18	4.27633
Rpl34-ps1	0.0119235	0.000505038	24	19.5	3.66159
Atg9a	0.0119235	0.000505038	24	16.5	3.35538
Sft2d1	0.0119235	0.000505038	24	1.5	3.27499
Timp1	0.0119235	0.000505038	24	19.5	2.82725
Smim4	0.0119235	0.000505038	24	1.5	2.61981
Csad	0.0119235	0.000505038	24	0	2.19451
Ankrd10	0.0119235	0.000505038	24	19.5	2.17166
Cst6	0.0119235	0.000505038	24	3	2.06016
BC017158	0.0119235	0.000505038	24	21	1.99262
Ndufaf2	0.0119235	0.000505038	24	3	1.93909
Tmem62	0.0119235	0.000505038	24	13.5	1.23033
Tbc1d8	0.0119235	0.000505038	24	16.5	1.0421
Cyp4b1	0.0119235	0.000505038	24	21	0.960092
Slx1b	0.0119235	0.000505038	24	22.5	0.912355
Hipk2	0.0119235	0.000505038	24	15	0.886614
Ms4a10	0.0119235	0.000505038	24	7.5	0.813157
Cep250	0.0119235	0.000505038	24	16.5	0.753378
Ftsj1	0.0119235	0.000505038	24	22.5	0.702551
Asphd2	0.0119235	0.000505038	24	21	0.547547
Ablim2	0.0119235	0.000505038	24	21	0.282792
Gm3448	0.0129367	0.000548485	24	4.5	0.433957
Gm9573	0.0133657	0.000591932	24	15	100.795
Capns1	0.0133657	0.000591932	24	13.5	94.2919
Ptma	0.0133657	0.000591932	24	3	66.6495
H1f0	0.0133657	0.000591932	24	3	28.2581
Defb1	0.0133657	0.000591932	24	3	27.6638
Plac9b	0.0133657	0.000591932	24	0	24.8941
Snrpd3	0.0133657	0.000591932	24	3	20.2389
Il18	0.0133657	0.000591932	24	3	18.661
Nfkbia	0.0133657	0.000591932	24	0	12.9572
Idi1	0.0133657	0.000591932	24	6	11.7217
Erp29	0.0133657	0.000591932	24	0	10.7348
Tm2d2	0.0133657	0.000591932	24	19.5	8.97642
Fibp	0.0133657	0.000591932	24	3	5.03974
Rabl6	0.0133657	0.000591932	24	18	4.94032
Rap1gap	0.0133657	0.000591932	24	18	4.59587
Tusc2	0.0133657	0.000591932	24	19.5	4.55932
Slc7a5	0.0133657	0.000591932	24	18	4.06838
Fxr2	0.0133657	0.000591932	24	19.5	3.99214
Cx3cl1	0.0133657	0.000591932	24	16.5	3.37646
Dcaf13	0.0133657	0.000591932	24	6	3.28891
Phf5a	0.0133657	0.000591932	24	1.5	3.14885
Ddx41	0.0133657	0.000591932	24	0	2.91658
Mrpl41	0.0133657	0.000591932	24	1.5	2.88741
Fam174a	0.0133657	0.000591932	24	0	2.71305
Chst15	0.0133657	0.000591932	24	12	2.66465
Pgs1	0.0133657	0.000591932	24	1.5	2.51088
Vrk3	0.0133657	0.000591932	24	16.5	2.43733
Ace	0.0133657	0.000591932	24	19.5	2.38466
Gpr153	0.0133657	0.000591932	24	16.5	2.3774
Acsf2	0.0133657	0.000591932	24	19.5	2.32233
St6galnac6	0.0133657	0.000591932	24	0	2.28127
Nr2c2ap	0.0133657	0.000591932	24	3	2.2526
Ap2b1	0.0133657	0.000591932	24	12	2.18964
Zbtb45	0.0133657	0.000591932	24	18	1.84357
Tfip11	0.0133657	0.000591932	24	18	1.74933
Mex3d	0.0133657	0.000591932	24	16.5	1.37073
Crtc1	0.0133657	0.000591932	24	18	1.06159
9130011E15Rik	0.0133657	0.000591932	24	12	1.02987
Dus2	0.0133657	0.000591932	24	3	1.01959
Hcn2	0.0133657	0.000591932	24	16.5	0.953481
Tut1	0.0133657	0.000591932	24	19.5	0.946646
Pim2	0.0133657	0.000591932	24	19.5	0.894194
Ptrh2	0.0133657	0.000591932	24	4.5	0.888894
Aptx	0.0133657	0.000591932	24	3	0.686929
Kif3c	0.0133657	0.000591932	24	18	0.411417
Pla2g4f	0.0133657	0.000591932	24	6	0.202897
Pdzk1ip1	0.0150907	0.000692507	24	0	91.698
Cox7c	0.0150907	0.000692507	24	3	60.56
Chil1	0.0150907	0.000692507	24	21	37.6871
Cck	0.0150907	0.000692507	24	19.5	22.6559
Rnaset2b	0.0150907	0.000692507	24	21	11.4752
Wfdc1	0.0150907	0.000692507	24	19.5	10.5334
Isyna1	0.0150907	0.000692507	24	18	9.07049
Snx21	0.0150907	0.000692507	24	19.5	8.54083
Qars	0.0150907	0.000692507	24	15	6.14068
Rxrb	0.0150907	0.000692507	24	19.5	5.63997
Hist3h2a	0.0150907	0.000692507	24	16.5	5.19741
Itgb7	0.0150907	0.000692507	24	13.5	4.6895
Ifngr1	0.0150907	0.000692507	24	4.5	4.57148
Ranbp3	0.0150907	0.000692507	24	18	4.32875
Ndufaf3	0.0150907	0.000692507	24	1.5	3.90641
0610009O20Rik	0.0150907	0.000692507	24	19.5	3.70881
Plbd2	0.0150907	0.000692507	24	18	3.55681
Tpp1	0.0150907	0.000692507	24	16.5	3.47087
Kit	0.0150907	0.000692507	24	12	3.4343
Galnt2	0.0150907	0.000692507	24	16.5	3.07568
Csdc2	0.0150907	0.000692507	24	19.5	2.91487
Mrto4	0.0150907	0.000692507	24	1.5	2.63975
Zbtb8b	0.0150907	0.000692507	24	4.5	2.60778
Atic	0.0150907	0.000692507	24	7.5	2.49185
Ager	0.0150907	0.000692507	24	19.5	2.38
Usp21	0.0150907	0.000692507	24	18	2.11758
Rgs3	0.0150907	0.000692507	24	21	1.90136
Rab43	0.0150907	0.000692507	24	19.5	1.87215
Meaf6	0.0150907	0.000692507	24	16.5	1.73313
Snrnp35	0.0150907	0.000692507	24	3	1.48492
Chid1	0.0150907	0.000692507	24	1.5	1.47034
Gid4	0.0150907	0.000692507	24	18	1.35814
Syt3	0.0150907	0.000692507	24	19.5	0.929904
Usp42	0.0150907	0.000692507	24	13.5	0.5079
Tspan11	0.0150907	0.000692507	24	0	0.504013
Pole	0.0150907	0.000692507	24	13.5	0.436153
D730001G18Rik	0.0150907	0.000692507	24	10.5	0.420404
Mcph1	0.0150907	0.000692507	24	18	0.331419
Styk1	0.0150907	0.000692507	24	6	0.264745
Zbtb16	0.0163421	0.000750605	24	13.5	0.317894
Rpl27a	0.0167102	0.000808704	24	1.5	167.507
Pcolce	0.0167102	0.000808704	24	19.5	69.2613
Psme2	0.0167102	0.000808704	24	3	41.3727
Csrp1	0.0167102	0.000808704	24	19.5	34.9791
Mrpl20	0.0167102	0.000808704	24	1.5	20.5639
Lamtor4	0.0167102	0.000808704	24	1.5	14.2321
Cyp2f2	0.0167102	0.000808704	24	19.5	13.7138
Prmt1	0.0167102	0.000808704	24	4.5	13.5317
Slc25a1	0.0167102	0.000808704	24	7.5	10.9646
Mreg	0.0167102	0.000808704	24	18	8.27522
Fkbp1a	0.0167102	0.000808704	24	22.5	7.97073
Fcf1	0.0167102	0.000808704	24	3	7.94225
Phb	0.0167102	0.000808704	24	1.5	7.55535
Pih1d1	0.0167102	0.000808704	24	21	7.21449
Pcyt2	0.0167102	0.000808704	24	3	7.18031
Herpud1	0.0167102	0.000808704	24	16.5	7.15911
Med16	0.0167102	0.000808704	24	19.5	5.80287
Mrps36	0.0167102	0.000808704	24	3	5.50886
Tmem184b	0.0167102	0.000808704	24	16.5	5.27937
Atf6b	0.0167102	0.000808704	24	19.5	4.66098
Gm12942	0.0167102	0.000808704	24	12	4.60851
Srsf7	0.0167102	0.000808704	24	4.5	4.54035
Memo1	0.0167102	0.000808704	24	4.5	4.46107
Slc38a10	0.0167102	0.000808704	24	18	4.32554
Smco4	0.0167102	0.000808704	24	1.5	4.08528
Dnajc30	0.0167102	0.000808704	24	22.5	3.84052
Cdc42ep1	0.0167102	0.000808704	24	19.5	3.82215
Pdlim7	0.0167102	0.000808704	24	19.5	3.81698
Mgat3	0.0167102	0.000808704	24	13.5	3.51697
Acd	0.0167102	0.000808704	24	19.5	3.46854
Numa1	0.0167102	0.000808704	24	16.5	3.29546
Bsdc1	0.0167102	0.000808704	24	16.5	3.08397
Nat6	0.0167102	0.000808704	24	18	3.06482
Dync1h1	0.0167102	0.000808704	24	12	3.04301
Zdhhc12	0.0167102	0.000808704	24	21	3.04296
Bnip1	0.0167102	0.000808704	24	6	2.94359
Rnf31	0.0167102	0.000808704	24	16.5	2.79989
Praf2	0.0167102	0.000808704	24	22.5	2.78782
Fmo1	0.0167102	0.000808704	24	15	2.68265
Abhd11	0.0167102	0.000808704	24	22.5	2.58645
Auts2	0.0167102	0.000808704	24	13.5	2.25916
Apoo	0.0167102	0.000808704	24	4.5	2.11307
Bet1	0.0167102	0.000808704	24	6	1.97116
Mrpl15	0.0167102	0.000808704	24	3	1.86456
Otud3	0.0167102	0.000808704	24	16.5	1.67752
Lgi4	0.0167102	0.000808704	24	21	1.51927
Ntng2	0.0167102	0.000808704	24	19.5	1.34899
Tbxa2r	0.0167102	0.000808704	24	21	1.17845
Snapc4	0.0167102	0.000808704	24	16.5	0.986433
Fbxl8	0.0167102	0.000808704	24	18	0.970894
Ggct	0.0167102	0.000808704	24	4.5	0.955452
Pomt1	0.0167102	0.000808704	24	22.5	0.941316
Npcd	0.0167102	0.000808704	24	19.5	0.93757
Txnrd3	0.0167102	0.000808704	24	4.5	0.932696
Hlx	0.0167102	0.000808704	24	21	0.895127
Noa1	0.0167102	0.000808704	24	19.5	0.807273
Ctdp1	0.0167102	0.000808704	24	16.5	0.759437
Macc1	0.0167102	0.000808704	24	6	0.652829
Foxd2	0.0167102	0.000808704	24	21	0.585535
Adam19	0.0167102	0.000808704	24	22.5	0.278434
Prelid2	0.018064	0.000875706	24	6	0.563684
Ak7	0.018064	0.000875706	24	12	0.139921
Rps26	0.018255	0.000942709	24	16.5	1329.67
S100a10	0.018255	0.000942709	24	6	304.147
Rpl9	0.018255	0.000942709	24	3	155.179
Ldha	0.018255	0.000942709	24	0	64.418
Igfbp6	0.018255	0.000942709	24	21	50.7317
Hcfc1r1	0.018255	0.000942709	24	22.5	40.3433
Hnrnpa2b1	0.018255	0.000942709	24	4.5	25.9948
1110008P14Rik	0.018255	0.000942709	24	18	22.6429
Krtcap2	0.018255	0.000942709	24	0	21.7583
Ndufv3	0.018255	0.000942709	24	1.5	19.3743
Brk1	0.018255	0.000942709	24	1.5	15.4615
Lamtor1	0.018255	0.000942709	24	0	13.7566
Ndufv2	0.018255	0.000942709	24	4.5	13.4621
Tysnd1	0.018255	0.000942709	24	18	12.7604
Mrpl30	0.018255	0.000942709	24	4.5	11.9475
Klf3	0.018255	0.000942709	24	13.5	10.9695
Smim22	0.018255	0.000942709	24	3	9.73654
Fkbp4	0.018255	0.000942709	24	21	9.5934
Tomm5	0.018255	0.000942709	24	3	9.36878
Tnk2	0.018255	0.000942709	24	21	9.29231
Plk5	0.018255	0.000942709	24	18	8.27196
Fam32a	0.018255	0.000942709	24	0	7.49164
Cxx1a	0.018255	0.000942709	24	19.5	7.2591
Klf2	0.018255	0.000942709	24	19.5	6.83692
Tmem128	0.018255	0.000942709	24	4.5	6.76696
Mrps7	0.018255	0.000942709	24	0	6.66974
Fuca1	0.018255	0.000942709	24	22.5	6.01914
Ninj1	0.018255	0.000942709	24	22.5	5.8683
Drg1	0.018255	0.000942709	24	4.5	5.64385
Nabp2	0.018255	0.000942709	24	19.5	5.38519
Flii	0.018255	0.000942709	24	13.5	5.35892
Snhg8	0.018255	0.000942709	24	3	4.98754
Leprot	0.018255	0.000942709	24	3	4.80198
Slc7a1	0.018255	0.000942709	24	7.5	4.76751
Efna1	0.018255	0.000942709	24	12	4.65112
Zfp296	0.018255	0.000942709	24	15	4.53098
Cd68	0.018255	0.000942709	24	16.5	4.24783
Cyb5r1	0.018255	0.000942709	24	7.5	3.99786
Thap4	0.018255	0.000942709	24	19.5	3.87927
Xlr4a	0.018255	0.000942709	24	4.5	3.82523
Dlgap4	0.018255	0.000942709	24	18	3.72505
Tomm34	0.018255	0.000942709	24	18	3.70042
Cpz	0.018255	0.000942709	24	21	3.51298
Rhot2	0.018255	0.000942709	24	19.5	3.40026
Traf4	0.018255	0.000942709	24	19.5	3.36374
Fam207a	0.018255	0.000942709	24	22.5	3.34588
Rtn4	0.018255	0.000942709	24	3	2.97085
Caskin2	0.018255	0.000942709	24	16.5	2.70453
Phactr4	0.018255	0.000942709	24	12	2.49205
2410004B18Rik	0.018255	0.000942709	24	3	2.39282
Galt	0.018255	0.000942709	24	0	2.33007
Srf	0.018255	0.000942709	24	21	2.27672
Mtss1l	0.018255	0.000942709	24	19.5	2.16839
Prr14	0.018255	0.000942709	24	18	2.14114
Tmem161a	0.018255	0.000942709	24	18	2.07542
Dapp1	0.018255	0.000942709	24	4.5	1.96674
Scgb3a2	0.018255	0.000942709	24	19.5	1.89843
Spsb1	0.018255	0.000942709	24	19.5	1.77534
Mical1	0.018255	0.000942709	24	21	1.49015
Dhx8	0.018255	0.000942709	24	12	1.46509
Gnpda1	0.018255	0.000942709	24	18	1.45276
Gan	0.018255	0.000942709	24	12	1.31353
Zfp691	0.018255	0.000942709	24	19.5	1.28196
Gstm4	0.018255	0.000942709	24	7.5	1.25819
Ggt6	0.018255	0.000942709	24	6	1.13531
Lmntd2	0.018255	0.000942709	24	12	1.06747
Mmp11	0.018255	0.000942709	24	21	1.05314
Sytl3	0.018255	0.000942709	24	16.5	1.02304
Troap	0.018255	0.000942709	24	22.5	0.888454
Gm5801	0.018255	0.000942709	24	3	0.783148
Rasl11a	0.018255	0.000942709	24	0	0.613751
Atg2b	0.018255	0.000942709	24	12	0.543646
Bcorl1	0.018255	0.000942709	24	15	0.476558
Zbtb11	0.018255	0.000942709	24	13.5	0.447086
Hnmt	0.018255	0.000942709	24	0	0.430697
Gm14326	0.018255	0.000942709	24	7.5	0.382228
Pik3r5	0.018255	0.000942709	24	21	0.158375
Gm13293	0.0197172	0.00101984	24	15	0.413069
Nmu	0.0197172	0.00101984	24	6	0.388013
Rpl10a	0.0202745	0.00109698	24	1.5	172.924
Tmsb10	0.0202745	0.00109698	24	1.5	86.643
Fmod	0.0202745	0.00109698	24	21	52.531
Scd2	0.0202745	0.00109698	24	6	43.018
Eif6	0.0202745	0.00109698	24	0	36.2393
Vat1	0.0202745	0.00109698	24	16.5	30.9303
Uqcrq	0.0202745	0.00109698	24	1.5	29.6436
Reep4	0.0202745	0.00109698	24	16.5	28.4849
Muc20	0.0202745	0.00109698	24	13.5	25.7124
Rnf126	0.0202745	0.00109698	24	19.5	23.4494
1110007C09Rik	0.0202745	0.00109698	24	22.5	21.1671
Arpc1a	0.0202745	0.00109698	24	9	17.6391
Ptbp1	0.0202745	0.00109698	24	18	14.593
Stap2	0.0202745	0.00109698	24	12	11.4126
Ndufa11	0.0202745	0.00109698	24	19.5	10.6632
Sub1	0.0202745	0.00109698	24	4.5	7.81216
Ldb1	0.0202745	0.00109698	24	18	7.18634
Hgs	0.0202745	0.00109698	24	16.5	6.99969
Yipf3	0.0202745	0.00109698	24	18	6.64751
Timm13	0.0202745	0.00109698	24	1.5	6.41508
2310039H08Rik	0.0202745	0.00109698	24	21	5.83412
Fam195a	0.0202745	0.00109698	24	21	5.71124
Ptpmt1	0.0202745	0.00109698	24	4.5	5.37126
Dok4	0.0202745	0.00109698	24	16.5	5.28335
Aip	0.0202745	0.00109698	24	19.5	5.07417
Dusp28	0.0202745	0.00109698	24	19.5	4.97583
Dpm2	0.0202745	0.00109698	24	1.5	4.60985
Nfic	0.0202745	0.00109698	24	18	4.14181
Adh5	0.0202745	0.00109698	24	1.5	4.14154
Fam104a	0.0202745	0.00109698	24	21	3.97016
Pagr1a	0.0202745	0.00109698	24	19.5	3.81405
Apool	0.0202745	0.00109698	24	4.5	3.21429
l7Rn6	0.0202745	0.00109698	24	4.5	3.20149
Dst	0.0202745	0.00109698	24	12	2.91743
Thap3	0.0202745	0.00109698	24	0	2.863
Sirt7	0.0202745	0.00109698	24	1.5	2.80392
Herpud2	0.0202745	0.00109698	24	16.5	2.45205
Taf11	0.0202745	0.00109698	24	4.5	2.34588
Pak1ip1	0.0202745	0.00109698	24	6	2.30565
Plekhg2	0.0202745	0.00109698	24	18	1.81206
Znrf1	0.0202745	0.00109698	24	19.5	1.73682
N4bp1	0.0202745	0.00109698	24	13.5	1.67488
Ctc1	0.0202745	0.00109698	24	19.5	1.46393
Fbf1	0.0202745	0.00109698	24	18	1.38936
Wnt2	0.0202745	0.00109698	24	6	1.30446
Tmigd1	0.0202745	0.00109698	24	6	1.25336
Ssbp2	0.0202745	0.00109698	24	16.5	1.2482
Limk1	0.0202745	0.00109698	24	19.5	1.2063
Kprp	0.0202745	0.00109698	24	10.5	1.12424
Dmtn	0.0202745	0.00109698	24	21	1.03675
Edn1	0.0202745	0.00109698	24	6	0.846206
Rin3	0.0202745	0.00109698	24	19.5	0.746029
Runx1	0.0202745	0.00109698	24	13.5	0.712078
Pop1	0.0202745	0.00109698	24	12	0.650571
Rftn1	0.0202745	0.00109698	24	0	0.606713
Ebf4	0.0202745	0.00109698	24	19.5	0.56204
Efnb3	0.0202745	0.00109698	24	22.5	0.385498
Adam3	0.0202745	0.00109698	24	7.5	0.0826789
Bbc3	0.021863	0.00118562	24	0	0.605093
Tnfsf9	0.021863	0.00118562	24	18	0.153395
Ccdc39	0.021863	0.00118562	24	12	0.0809556
Apoe	0.0223948	0.00127426	24	19.5	931.217
Rps16	0.0223948	0.00127426	24	1.5	321.155
Rpl38	0.0223948	0.00127426	24	1.5	192.182
Gprc5a	0.0223948	0.00127426	24	16.5	51.1955
Egln3	0.0223948	0.00127426	24	4.5	38.029
Pomp	0.0223948	0.00127426	24	4.5	30.434
Tpm2	0.0223948	0.00127426	24	6	21.2003
Sgk1	0.0223948	0.00127426	24	15	20.8565
Mdh1	0.0223948	0.00127426	24	6	20.5871
Ndufb7	0.0223948	0.00127426	24	1.5	20.4872
Ywhaq	0.0223948	0.00127426	24	4.5	17.1593
Vdac2	0.0223948	0.00127426	24	7.5	15.2117
Tcn2	0.0223948	0.00127426	24	18	10.8902
Dctpp1	0.0223948	0.00127426	24	21	9.0209
Map1lc3b	0.0223948	0.00127426	24	18	8.63066
Slc6a8	0.0223948	0.00127426	24	19.5	8.00018
Clec11a	0.0223948	0.00127426	24	21	6.93958
Tmem265	0.0223948	0.00127426	24	4.5	6.5265
Rnps1	0.0223948	0.00127426	24	19.5	6.09004
Sox18	0.0223948	0.00127426	24	19.5	5.89716
Sord	0.0223948	0.00127426	24	18	5.50266
Ivd	0.0223948	0.00127426	24	19.5	4.96472
Commd6	0.0223948	0.00127426	24	3	4.93843
Hbb-b1	0.0223948	0.00127426	24	19.5	4.45854
Hnrnpa0	0.0223948	0.00127426	24	1.5	3.98667
Usp22	0.0223948	0.00127426	24	9	3.95715
Lta4h	0.0223948	0.00127426	24	4.5	3.92375
Trpc4ap	0.0223948	0.00127426	24	21	3.86046
Med15	0.0223948	0.00127426	24	13.5	3.75932
Mcm6	0.0223948	0.00127426	24	12	3.69459
Tarbp2	0.0223948	0.00127426	24	19.5	3.39199
Sftpb	0.0223948	0.00127426	24	19.5	3.25136
Ccl19	0.0223948	0.00127426	24	0	3.22631
Elf5	0.0223948	0.00127426	24	7.5	2.78267
Tvp23b	0.0223948	0.00127426	24	6	2.78126
Sh2b3	0.0223948	0.00127426	24	15	2.74432
Coro1a	0.0223948	0.00127426	24	0	2.49656
Gna12	0.0223948	0.00127426	24	16.5	2.45194
Esyt3	0.0223948	0.00127426	24	12	2.37581
Arhgap10	0.0223948	0.00127426	24	12	2.24087
4930526I15Rik	0.0223948	0.00127426	24	1.5	2.21209
Sirpa	0.0223948	0.00127426	24	18	2.07506
Fbxo27	0.0223948	0.00127426	24	21	1.97904
Fam189b	0.0223948	0.00127426	24	19.5	1.94084
Ift46	0.0223948	0.00127426	24	16.5	1.93175
Arsb	0.0223948	0.00127426	24	13.5	1.90324
Procr	0.0223948	0.00127426	24	19.5	1.82824
Commd7	0.0223948	0.00127426	24	3	1.78564
Cd14	0.0223948	0.00127426	24	21	1.69753
Pet100	0.0223948	0.00127426	24	3	1.60434
Ints7	0.0223948	0.00127426	24	15	1.52864
Hic1	0.0223948	0.00127426	24	19.5	1.474
Nfyb	0.0223948	0.00127426	24	4.5	1.39857
Trim72	0.0223948	0.00127426	24	4.5	1.19412
Aldh1a7	0.0223948	0.00127426	24	12	1.15549
Gm166	0.0223948	0.00127426	24	21	0.998054
2700097O09Rik	0.0223948	0.00127426	24	6	0.940919
Maoa	0.0223948	0.00127426	24	3	0.928717
E2f7	0.0223948	0.00127426	24	10.5	0.917631
Elk1	0.0223948	0.00127426	24	21	0.800982
E130008D07Rik	0.0223948	0.00127426	24	12	0.683818
Rtn4r	0.0223948	0.00127426	24	15	0.68088
Btc	0.0223948	0.00127426	24	6	0.629036
Dtl	0.0223948	0.00127426	24	13.5	0.462791
Cpeb3	0.0223948	0.00127426	24	12	0.436396
Emilin3	0.0241645	0.00137595	24	22.5	0.385744
Cox5b	0.0246182	0.00147764	24	1.5	65.867
Clta	0.0246182	0.00147764	24	19.5	36.5203
Wbp2	0.0246182	0.00147764	24	18	19.5935
Park7	0.0246182	0.00147764	24	7.5	19.4338
Aup1	0.0246182	0.00147764	24	21	19.3329
Atp5f1	0.0246182	0.00147764	24	3	17.4439
Rhog	0.0246182	0.00147764	24	19.5	16.0721
Reep5	0.0246182	0.00147764	24	0	15.307
Mrps18c	0.0246182	0.00147764	24	4.5	13.6711
Trmt112	0.0246182	0.00147764	24	0	12.5226
Rnf10	0.0246182	0.00147764	24	18	12.1892
Aebp1	0.0246182	0.00147764	24	19.5	10.7702
Tinagl1	0.0246182	0.00147764	24	19.5	10.2217
Ccnd1	0.0246182	0.00147764	24	12	9.628
Cyba	0.0246182	0.00147764	24	22.5	9.45705
Ndufa9	0.0246182	0.00147764	24	4.5	9.18787
Szrd1	0.0246182	0.00147764	24	0	8.59285
Lsm8	0.0246182	0.00147764	24	1.5	8.55267
Mllt1	0.0246182	0.00147764	24	18	5.79268
Tomm20	0.0246182	0.00147764	24	3	5.70872
Foxp4	0.0246182	0.00147764	24	18	5.2506
Capns2	0.0246182	0.00147764	24	3	5.07024
Tex264	0.0246182	0.00147764	24	18	4.97537
Sorbs3	0.0246182	0.00147764	24	18	4.7129
Fam53a	0.0246182	0.00147764	24	19.5	4.57343
Serhl	0.0246182	0.00147764	24	1.5	4.16968
Lamb2	0.0246182	0.00147764	24	18	4.10063
Ddx1	0.0246182	0.00147764	24	4.5	3.92783
Crtc2	0.0246182	0.00147764	24	19.5	3.73506
Ubqln4	0.0246182	0.00147764	24	18	3.66714
Zfp787	0.0246182	0.00147764	24	19.5	3.65103
Tctex1d2	0.0246182	0.00147764	24	6	3.60832
Gchfr	0.0246182	0.00147764	24	3	3.55876
Mrc2	0.0246182	0.00147764	24	21	3.42752
Acsl5	0.0246182	0.00147764	24	4.5	3.10074
Eef2k	0.0246182	0.00147764	24	13.5	3.05624
Ak1	0.0246182	0.00147764	24	21	2.96517
Smim5	0.0246182	0.00147764	24	6	2.94657
Ift27	0.0246182	0.00147764	24	1.5	2.78518
Ruvbl1	0.0246182	0.00147764	24	4.5	2.75473
Dhps	0.0246182	0.00147764	24	1.5	2.63542
Tob1	0.0246182	0.00147764	24	18	2.53415
Dnajc11	0.0246182	0.00147764	24	9	2.42446
Birc3	0.0246182	0.00147764	24	3	2.39823
Haus4	0.0246182	0.00147764	24	21	1.97156
Gramd1a	0.0246182	0.00147764	24	19.5	1.94146
Mis18a	0.0246182	0.00147764	24	21	1.73934
Grrp1	0.0246182	0.00147764	24	19.5	1.68502
Tshz2	0.0246182	0.00147764	24	13.5	1.68243
Nagpa	0.0246182	0.00147764	24	19.5	1.5724
Anapc7	0.0246182	0.00147764	24	3	1.51716
Prss57	0.0246182	0.00147764	24	16.5	1.48456
Gnao1	0.0246182	0.00147764	24	18	1.48137
Zer1	0.0246182	0.00147764	24	18	1.43888
Usp14	0.0246182	0.00147764	24	6	1.42779
Atp11a	0.0246182	0.00147764	24	16.5	1.41107
Nthl1	0.0246182	0.00147764	24	4.5	1.27781
Dennd1a	0.0246182	0.00147764	24	18	1.23317
1810043G02Rik	0.0246182	0.00147764	24	18	1.21428
Gm14305	0.0246182	0.00147764	24	4.5	1.16186
Tmem106a	0.0246182	0.00147764	24	9	1.1281
Spata2	0.0246182	0.00147764	24	18	1.10575
Pde8a	0.0246182	0.00147764	24	15	1.1047
Mknk1	0.0246182	0.00147764	24	16.5	1.05461
Nr4a1	0.0246182	0.00147764	24	19.5	1.01385
Hdac8	0.0246182	0.00147764	24	3	0.940987
Fbxo42	0.0246182	0.00147764	24	15	0.920609
Amigo1	0.0246182	0.00147764	24	19.5	0.902493
Fst	0.0246182	0.00147764	24	19.5	0.795023
B4galt5	0.0246182	0.00147764	24	21	0.637456
Zdhhc24	0.0246182	0.00147764	24	16.5	0.530928
Exoc3l4	0.0246182	0.00147764	24	0	0.329245
S1pr3	0.0246182	0.00147764	24	22.5	0.301718
Dnajc28	0.0246182	0.00147764	24	13.5	0.288231
Fgf11	0.0246182	0.00147764	24	18	0.250012
Cav3	0.0264859	0.00159409	24	1.5	0.329913
Rgs16	0.0264859	0.00159409	24	0	0.277019
Slc10a6	0.0264859	0.00159409	24	15	0.194285
Sytl5	0.0264859	0.00159409	24	12	0.0228729
Mgarp	0.0271424	0.00171055	24	3	233.255
Slc25a5	0.0271424	0.00171055	24	3	53.0258
Krt7	0.0271424	0.00171055	24	18	38.1715
Pink1	0.0271424	0.00171055	24	21	27.7817
Hnrnpa1	0.0271424	0.00171055	24	6	27.2234
Msmo1	0.0271424	0.00171055	24	4.5	15.0969
Plcd1	0.0271424	0.00171055	24	10.5	13.5981
Chad	0.0271424	0.00171055	24	19.5	12.7543
Tmem40	0.0271424	0.00171055	24	7.5	11.2316
Slc9a3r2	0.0271424	0.00171055	24	19.5	9.65316
B3gat3	0.0271424	0.00171055	24	19.5	9.10367
Nagk	0.0271424	0.00171055	24	6	8.03524
Oaz2	0.0271424	0.00171055	24	0	7.77657
Suds3	0.0271424	0.00171055	24	19.5	5.84899
Cln6	0.0271424	0.00171055	24	19.5	5.80378
Xlr4c	0.0271424	0.00171055	24	7.5	5.78373
Rhox4a	0.0271424	0.00171055	24	6	4.55891
Fam50a	0.0271424	0.00171055	24	4.5	4.40528
Myd88	0.0271424	0.00171055	24	21	4.07855
Plcb3	0.0271424	0.00171055	24	13.5	4.06214
Atp13a2	0.0271424	0.00171055	24	18	3.91672
Ephb6	0.0271424	0.00171055	24	19.5	3.83631
Col4a1	0.0271424	0.00171055	24	21	3.75456
Arl2bp	0.0271424	0.00171055	24	1.5	3.7367
Rsph3a	0.0271424	0.00171055	24	22.5	3.73222
Gclc	0.0271424	0.00171055	24	18	3.71335
Plekho1	0.0271424	0.00171055	24	21	3.43028
Wnt11	0.0271424	0.00171055	24	19.5	3.29556
Mon1a	0.0271424	0.00171055	24	16.5	3.23342
Rangrf	0.0271424	0.00171055	24	0	3.06695
Serf1	0.0271424	0.00171055	24	3	2.88728
Plek2	0.0271424	0.00171055	24	19.5	2.82839
Fiz1	0.0271424	0.00171055	24	18	2.80472
Btd	0.0271424	0.00171055	24	18	2.76012
Sult1a1	0.0271424	0.00171055	24	15	2.72685
Mib2	0.0271424	0.00171055	24	18	2.50173
Serpine3	0.0271424	0.00171055	24	19.5	2.47005
Prrx2	0.0271424	0.00171055	24	22.5	2.34514
Arid1a	0.0271424	0.00171055	24	13.5	2.3158
Il34	0.0271424	0.00171055	24	19.5	2.056
Ccdc58	0.0271424	0.00171055	24	4.5	1.92852
Kptn	0.0271424	0.00171055	24	22.5	1.90362
Mrpl16	0.0271424	0.00171055	24	3	1.85072
Gtf2h4	0.0271424	0.00171055	24	3	1.83905
Mxi1	0.0271424	0.00171055	24	13.5	1.69927
Btbd6	0.0271424	0.00171055	24	18	1.69302
Anpep	0.0271424	0.00171055	24	16.5	1.61202
Rita1	0.0271424	0.00171055	24	19.5	1.60023
Kif2c	0.0271424	0.00171055	24	0	1.47346
Csrp2bp	0.0271424	0.00171055	24	13.5	1.43854
Npc1	0.0271424	0.00171055	24	13.5	1.28521
Slc35e1	0.0271424	0.00171055	24	16.5	1.26021
Rgmb	0.0271424	0.00171055	24	18	1.24986
Nus1	0.0271424	0.00171055	24	4.5	1.10253
Wdr8	0.0271424	0.00171055	24	22.5	1.06564
Haus5	0.0271424	0.00171055	24	22.5	0.974059
Hs3st3a1	0.0271424	0.00171055	24	16.5	0.929349
Pm20d1	0.0271424	0.00171055	24	12	0.765964
Il1r1	0.0271424	0.00171055	24	0	0.69632
Zhx3	0.0271424	0.00171055	24	16.5	0.681594
Dph1	0.0271424	0.00171055	24	1.5	0.639246
Fcgr4	0.0271424	0.00171055	24	19.5	0.530469
Gm15800	0.0271424	0.00171055	24	13.5	0.515209
Rph3al	0.0271424	0.00171055	24	19.5	0.500033
Cdan1	0.0271424	0.00171055	24	18	0.413095
Csf3r	0.0271424	0.00171055	24	21	0.270961
Tmem44	0.0271424	0.00171055	24	0	0.252056
Exo1	0.0271424	0.00171055	24	15	0.214191
Ankrd12	0.0271424	0.00171055	24	12	0.18971
Uckl1os	0.029198	0.00184369	24	3	1.93275
Slc41a3	0.029198	0.00184369	24	0	0.636591
B3gnt5	0.029198	0.00184369	24	4.5	0.033948
Dstn	0.0299614	0.00197683	24	6	51.2651
2010107E04Rik	0.0299614	0.00197683	24	3	42.4413
Gabarap	0.0299614	0.00197683	24	0	36.6665
Ndufb3	0.0299614	0.00197683	24	3	23.1451
Pbp2	0.0299614	0.00197683	24	9	21.8565
Gstm1	0.0299614	0.00197683	24	18	16.1021
Ccdc12	0.0299614	0.00197683	24	3	15.5007
Alpl	0.0299614	0.00197683	24	19.5	13.7167
Scarf2	0.0299614	0.00197683	24	21	13.069
Psma7	0.0299614	0.00197683	24	6	12.915
Rbx1	0.0299614	0.00197683	24	7.5	12.2118
Sqle	0.0299614	0.00197683	24	6	11.7856
Fam96b	0.0299614	0.00197683	24	0	11.616
Zmiz2	0.0299614	0.00197683	24	16.5	10.474
Klk10	0.0299614	0.00197683	24	16.5	10.1754
Hba-a1	0.0299614	0.00197683	24	19.5	10.1216
Aprt	0.0299614	0.00197683	24	1.5	9.9592
Gabarapl1	0.0299614	0.00197683	24	22.5	8.7081
Ergic1	0.0299614	0.00197683	24	19.5	7.5598
Esd	0.0299614	0.00197683	24	6	7.45677
Plgrkt	0.0299614	0.00197683	24	6	7.4206
Med21	0.0299614	0.00197683	24	4.5	6.14676
Aim1	0.0299614	0.00197683	24	12	5.97697
Scyl1	0.0299614	0.00197683	24	19.5	5.74693
Osgin1	0.0299614	0.00197683	24	19.5	5.36374
Itpkc	0.0299614	0.00197683	24	16.5	5.27181
Sympk	0.0299614	0.00197683	24	19.5	5.19285
Gadd45b	0.0299614	0.00197683	24	6	5.15959
Mef2d	0.0299614	0.00197683	24	16.5	5.12765
Jtb	0.0299614	0.00197683	24	1.5	5.10096
Dctn1	0.0299614	0.00197683	24	16.5	5.02927
Irf2bpl	0.0299614	0.00197683	24	16.5	4.70803
Rps19bp1	0.0299614	0.00197683	24	0	4.69614
Atxn10	0.0299614	0.00197683	24	9	4.58839
Vamp2	0.0299614	0.00197683	24	16.5	3.83752
2310009A05Rik	0.0299614	0.00197683	24	3	3.50374
Mcm7	0.0299614	0.00197683	24	15	3.43186
Pttg1	0.0299614	0.00197683	24	0	3.35861
Mustn1	0.0299614	0.00197683	24	21	3.23568
Srsf1	0.0299614	0.00197683	24	6	3.15031
Atg2a	0.0299614	0.00197683	24	16.5	2.93123
Rere	0.0299614	0.00197683	24	13.5	2.70186
Zdhhc18	0.0299614	0.00197683	24	22.5	2.45989
5031439G07Rik	0.0299614	0.00197683	24	21	2.38137
Cnn1	0.0299614	0.00197683	24	18	2.20992
Lig1	0.0299614	0.00197683	24	15	1.98534
Exosc9	0.0299614	0.00197683	24	4.5	1.92446
Axin1	0.0299614	0.00197683	24	19.5	1.91264
Ipo13	0.0299614	0.00197683	24	18	1.88942
Slc29a3	0.0299614	0.00197683	24	15	1.85564
Kti12	0.0299614	0.00197683	24	18	1.83815
Twist1	0.0299614	0.00197683	24	21	1.63136
Letm1	0.0299614	0.00197683	24	19.5	1.63102
Tmem199	0.0299614	0.00197683	24	1.5	1.60979
Josd1	0.0299614	0.00197683	24	18	1.52173
Txlna	0.0299614	0.00197683	24	16.5	1.35999
Gpn1	0.0299614	0.00197683	24	3	1.26255
Wbscr27	0.0299614	0.00197683	24	6	1.20493
Tatdn1	0.0299614	0.00197683	24	4.5	1.17518
Nek8	0.0299614	0.00197683	24	19.5	1.16941
Jph2	0.0299614	0.00197683	24	21	1.07134
Synj2	0.0299614	0.00197683	24	13.5	1.06022
Phldb1	0.0299614	0.00197683	24	16.5	0.976114
Spink13	0.0299614	0.00197683	24	4.5	0.926046
Zfr2	0.0299614	0.00197683	24	19.5	0.684179
Wisp1	0.0299614	0.00197683	24	1.5	0.31151
Akna	0.0299614	0.00197683	24	19.5	0.305867
Trim46	0.0299614	0.00197683	24	0	0.303761
Fam43b	0.0299614	0.00197683	24	1.5	0.127617
Aadacl2	0.0321844	0.00212879	24	7.5	0.359422
Mybph	0.0321844	0.00212879	24	16.5	0.265216
Tnip3	0.0321844	0.00212879	24	3	0.20171
Dhh	0.0321844	0.00212879	24	0	0.186251
BC100530	0.0325988	0.00228075	24	7.5	378.509
Rps24	0.0325988	0.00228075	24	3	254.576
Tuba1c	0.0325988	0.00228075	24	21	90.4955
Serpinf1	0.0325988	0.00228075	24	19.5	63.7295
Ost4	0.0325988	0.00228075	24	0	43.0781
Grcc10	0.0325988	0.00228075	24	21	35.2567
Capzb	0.0325988	0.00228075	24	7.5	34.5011
D8Ertd738e	0.0325988	0.00228075	24	22.5	33.826
Rpl22	0.0325988	0.00228075	24	4.5	33.2669
Emc10	0.0325988	0.00228075	24	18	14.8384
Ddrgk1	0.0325988	0.00228075	24	19.5	14.5436
Echs1	0.0325988	0.00228075	24	4.5	12.8498
Plk2	0.0325988	0.00228075	24	7.5	11.4195
Tmem14c	0.0325988	0.00228075	24	1.5	11.0324
Nxn	0.0325988	0.00228075	24	21	10.9994
Chpf	0.0325988	0.00228075	24	19.5	9.77168
Capza2	0.0325988	0.00228075	24	6	9.6472
Pik3r2	0.0325988	0.00228075	24	18	9.0181
Cct4	0.0325988	0.00228075	24	4.5	8.94588
Tmem179b	0.0325988	0.00228075	24	19.5	8.14054
Prdx3	0.0325988	0.00228075	24	3	7.61333
Ilk	0.0325988	0.00228075	24	18	7.37762
Gga1	0.0325988	0.00228075	24	19.5	7.33507
Zfp524	0.0325988	0.00228075	24	16.5	7.24036
Ormdl3	0.0325988	0.00228075	24	22.5	7.026
Vimp	0.0325988	0.00228075	24	4.5	6.9962
Trip10	0.0325988	0.00228075	24	13.5	6.99597
Rnf181	0.0325988	0.00228075	24	0	6.75437
Gldc	0.0325988	0.00228075	24	15	6.73217
Agpat3	0.0325988	0.00228075	24	18	6.36527
Nacc1	0.0325988	0.00228075	24	19.5	5.9578
Mrpl51	0.0325988	0.00228075	24	0	5.88077
Fam103a1	0.0325988	0.00228075	24	7.5	5.23551
Sorl1	0.0325988	0.00228075	24	12	5.09672
Dpt	0.0325988	0.00228075	24	3	4.74377
Get4	0.0325988	0.00228075	24	1.5	4.51183
Prkag1	0.0325988	0.00228075	24	18	4.45252
Lsm5	0.0325988	0.00228075	24	4.5	4.14031
A430005L14Rik	0.0325988	0.00228075	24	18	4.09911
Mboat7	0.0325988	0.00228075	24	19.5	4.0474
Ykt6	0.0325988	0.00228075	24	4.5	3.65161
0610009B22Rik	0.0325988	0.00228075	24	1.5	3.477
Vmac	0.0325988	0.00228075	24	16.5	3.41564
Ass1	0.0325988	0.00228075	24	15	3.31694
Jmjd8	0.0325988	0.00228075	24	18	3.30759
Tom1	0.0325988	0.00228075	24	16.5	3.30631
Lbhd1	0.0325988	0.00228075	24	3	3.16654
Tie1	0.0325988	0.00228075	24	21	3.145
U2af1l4	0.0325988	0.00228075	24	0	3.1003
Barx2	0.0325988	0.00228075	24	0	3.05261
Kdm5b	0.0325988	0.00228075	24	12	2.8434
Tmem115	0.0325988	0.00228075	24	18	2.70415
Pianp	0.0325988	0.00228075	24	21	2.6707
Gm14288	0.0325988	0.00228075	24	6	2.59791
2310022A10Rik	0.0325988	0.00228075	24	19.5	2.5735
Arfgap3	0.0325988	0.00228075	24	15	2.53879
Ap4s1	0.0325988	0.00228075	24	3	2.42627
Palmd	0.0325988	0.00228075	24	15	2.36269
Rmnd5b	0.0325988	0.00228075	24	0	2.32187
Mrpl37	0.0325988	0.00228075	24	22.5	2.26362
Nlgn2	0.0325988	0.00228075	24	21	2.21497
Acvrl1	0.0325988	0.00228075	24	21	2.02446
Zfp710	0.0325988	0.00228075	24	21	1.97974
Wwp2	0.0325988	0.00228075	24	12	1.96836
Tgfbr3	0.0325988	0.00228075	24	15	1.79048
Ecsit	0.0325988	0.00228075	24	16.5	1.7109
Fam53b	0.0325988	0.00228075	24	16.5	1.66679
Ccdc85c	0.0325988	0.00228075	24	21	1.61529
Abca2	0.0325988	0.00228075	24	16.5	1.60751
Fam220a	0.0325988	0.00228075	24	19.5	1.56481
2810047C21Rik1	0.0325988	0.00228075	24	7.5	1.50171
Actl6a	0.0325988	0.00228075	24	3	1.47097
Cmc2	0.0325988	0.00228075	24	3	1.39828
Rnf123	0.0325988	0.00228075	24	16.5	1.35849
Plaur	0.0325988	0.00228075	24	22.5	1.33943
Bet1l	0.0325988	0.00228075	24	1.5	1.27991
Sin3a	0.0325988	0.00228075	24	13.5	1.2356
Pbdc1	0.0325988	0.00228075	24	3	1.10907
Cfp	0.0325988	0.00228075	24	0	0.984601
Vamp7	0.0325988	0.00228075	24	6	0.959193
Pola2	0.0325988	0.00228075	24	15	0.942847
Tbpl1	0.0325988	0.00228075	24	4.5	0.926797
Robo4	0.0325988	0.00228075	24	19.5	0.878427
Cyp24a1	0.0325988	0.00228075	24	9	0.792791
Fbxo10	0.0325988	0.00228075	24	19.5	0.789775
Sox12	0.0325988	0.00228075	24	18	0.718422
C2cd3	0.0325988	0.00228075	24	15	0.705299
Cyp2r1	0.0325988	0.00228075	24	4.5	0.664712
Daam2	0.0325988	0.00228075	24	22.5	0.408087
Rhou	0.0325988	0.00228075	24	3	0.400888
Dhx36	0.0325988	0.00228075	24	6	0.387519
4933416M06Rik	0.0325988	0.00228075	24	6	0.142774
Foxj1	0.0325988	0.00228075	24	18	0.115801
Baiap2l2	0.0350324	0.0024539	24	21	0.557624
1700003M02Rik	0.0350324	0.0024539	24	12	0.194043
Rps15	0.0357034	0.00262704	24	1.5	227.479
Ifitm2	0.0357034	0.00262704	24	0	48.9164
Rbm3	0.0357034	0.00262704	24	7.5	47.659
Neat1	0.0357034	0.00262704	24	6	36.7594
Hmga1	0.0357034	0.00262704	24	21	34.7965
Rab5c	0.0357034	0.00262704	24	22.5	22.1644
Cox7b	0.0357034	0.00262704	24	4.5	20.1614
Mrpl14	0.0357034	0.00262704	24	1.5	17.8097
Psmc5	0.0357034	0.00262704	24	7.5	13.2213
Saraf	0.0357034	0.00262704	24	21	13.1894
Prelp	0.0357034	0.00262704	24	19.5	10.2964
Pim1	0.0357034	0.00262704	24	1.5	9.46649
Tmem109	0.0357034	0.00262704	24	18	9.15952
Dynll2	0.0357034	0.00262704	24	1.5	9.04695
Gtf2a2	0.0357034	0.00262704	24	4.5	7.44932
Dctn3	0.0357034	0.00262704	24	3	7.43852
Otx1	0.0357034	0.00262704	24	15	7.3063
Anxa9	0.0357034	0.00262704	24	7.5	6.38345
Pdcd6ip	0.0357034	0.00262704	24	12	6.13927
Maf1	0.0357034	0.00262704	24	18	5.9589
Il11ra1	0.0357034	0.00262704	24	0	5.88191
Lrig1	0.0357034	0.00262704	24	13.5	5.77284
Thoc7	0.0357034	0.00262704	24	6	4.73199
Psmd14	0.0357034	0.00262704	24	6	4.59431
Gm1821	0.0357034	0.00262704	24	18	4.22994
B930041F14Rik	0.0357034	0.00262704	24	19.5	3.82562
Ggta1	0.0357034	0.00262704	24	12	3.82314
Akr1c13	0.0357034	0.00262704	24	6	3.73147
Tnf	0.0357034	0.00262704	24	0	3.57135
Gstk1	0.0357034	0.00262704	24	4.5	3.50865
Actn1	0.0357034	0.00262704	24	18	3.49346
Polr1c	0.0357034	0.00262704	24	1.5	3.34534
Klk8	0.0357034	0.00262704	24	21	3.29071
Ddx24	0.0357034	0.00262704	24	13.5	3.21323
Fam43a	0.0357034	0.00262704	24	19.5	3.10802
Tcf19	0.0357034	0.00262704	24	16.5	3.05854
Hdgfrp2	0.0357034	0.00262704	24	21	3.01487
Mrpl22	0.0357034	0.00262704	24	1.5	2.97943
Gch1	0.0357034	0.00262704	24	22.5	2.96727
Cc2d1a	0.0357034	0.00262704	24	18	2.90428
Sdr9c7	0.0357034	0.00262704	24	9	2.88162
Fam174b	0.0357034	0.00262704	24	21	2.75721
Ppp6r1	0.0357034	0.00262704	24	19.5	2.68264
Snapc2	0.0357034	0.00262704	24	18	2.67677
Nt5c2	0.0357034	0.00262704	24	9	2.63234
Snx22	0.0357034	0.00262704	24	1.5	2.2385
Jak3	0.0357034	0.00262704	24	16.5	2.17446
Rab3a	0.0357034	0.00262704	24	19.5	2.13318
Enho	0.0357034	0.00262704	24	22.5	2.1182
Dok1	0.0357034	0.00262704	24	22.5	2.10792
Tinf2	0.0357034	0.00262704	24	21	1.99059
Ctdspl	0.0357034	0.00262704	24	13.5	1.96531
Bphl	0.0357034	0.00262704	24	7.5	1.9167
Pias3	0.0357034	0.00262704	24	18	1.91399
Socs3	0.0357034	0.00262704	24	0	1.75199
Twist2	0.0357034	0.00262704	24	21	1.6653
Narf	0.0357034	0.00262704	24	10.5	1.58791
Lims2	0.0357034	0.00262704	24	19.5	1.58767
Fam65c	0.0357034	0.00262704	24	10.5	1.52901
Arhgef10l	0.0357034	0.00262704	24	0	1.42161
Cpne2	0.0357034	0.00262704	24	21	1.42108
Leng9	0.0357034	0.00262704	24	19.5	1.34449
Ascc2	0.0357034	0.00262704	24	13.5	1.33835
Stard3	0.0357034	0.00262704	24	18	1.32717
Crtc3	0.0357034	0.00262704	24	19.5	1.29912
4632428N05Rik	0.0357034	0.00262704	24	21	1.20688
Gtf2h3	0.0357034	0.00262704	24	1.5	0.942533
Lsamp	0.0357034	0.00262704	24	13.5	0.927166
Srd5a1	0.0357034	0.00262704	24	19.5	0.878899
Tdp1	0.0357034	0.00262704	24	22.5	0.876468
Shank1	0.0357034	0.00262704	24	19.5	0.869144
Lyl1	0.0357034	0.00262704	24	21	0.868524
Lzts3	0.0357034	0.00262704	24	19.5	0.82505
Prmt3	0.0357034	0.00262704	24	4.5	0.805307
Zswim1	0.0357034	0.00262704	24	18	0.782804
Dact1	0.0357034	0.00262704	24	21	0.722205
Aars2	0.0357034	0.00262704	24	21	0.702805
Etv4	0.0357034	0.00262704	24	22.5	0.682666
Cep55	0.0357034	0.00262704	24	3	0.6583
Chst1	0.0357034	0.00262704	24	0	0.637185
8430419L09Rik	0.0357034	0.00262704	24	3	0.452804
Klf13	0.0357034	0.00262704	24	16.5	0.451656
Ifitm6	0.0357034	0.00262704	24	21	0.42966
Ptrhd1	0.0357034	0.00262704	24	4.5	0.420984
Itga2b	0.0357034	0.00262704	24	1.5	0.377872
Pknox2	0.0357034	0.00262704	24	18	0.361154
Cox7a1	0.0382522	0.00282401	24	3	2.51985
3110009E18Rik	0.0382522	0.00282401	24	4.5	1.24257
Aspg	0.0382522	0.00282401	24	6	0.188146
Gsdma	0.0382522	0.00282401	24	9	0.159243
Fut2	0.0382522	0.00282401	24	0	0.151953
1700066B19Rik	0.0382522	0.00282401	24	1.5	0.12316
Rpl35a	0.0391761	0.00302097	24	1.5	197.865
Cysrt1	0.0391761	0.00302097	24	4.5	70.4837
Clic3	0.0391761	0.00302097	24	10.5	66.4307
Ptgr1	0.0391761	0.00302097	24	4.5	31.1503
Arg1	0.0391761	0.00302097	24	7.5	27.8733
Nenf	0.0391761	0.00302097	24	0	26.9985
Polr2f	0.0391761	0.00302097	24	1.5	17.01
Map2k2	0.0391761	0.00302097	24	22.5	16.2174
Mall	0.0391761	0.00302097	24	12	15.3422
Hmgcs1	0.0391761	0.00302097	24	6	13.3259
Eif3g	0.0391761	0.00302097	24	0	12.9064
Churc1	0.0391761	0.00302097	24	4.5	12.2215
Hspa1a	0.0391761	0.00302097	24	16.5	11.6766
Arpc5l	0.0391761	0.00302097	24	3	10.5208
Glrx3	0.0391761	0.00302097	24	4.5	9.75046
Git1	0.0391761	0.00302097	24	18	9.1213
G3bp1	0.0391761	0.00302097	24	6	7.93664
Egln2	0.0391761	0.00302097	24	19.5	7.60729
Nudt8	0.0391761	0.00302097	24	22.5	6.97473
Cpxm1	0.0391761	0.00302097	24	21	6.94546
Zbtb7b	0.0391761	0.00302097	24	19.5	6.91041
Itgb5	0.0391761	0.00302097	24	18	6.73968
Guk1	0.0391761	0.00302097	24	1.5	6.33327
Nfe2l1	0.0391761	0.00302097	24	21	5.96725
Sptssa	0.0391761	0.00302097	24	4.5	5.9122
Zswim4	0.0391761	0.00302097	24	16.5	5.86487
Ubl7	0.0391761	0.00302097	24	16.5	5.84009
Tgfb3	0.0391761	0.00302097	24	21	5.59149
Ext2	0.0391761	0.00302097	24	19.5	5.44478
Dusp22	0.0391761	0.00302097	24	4.5	5.14083
Gadd45a	0.0391761	0.00302097	24	3	5.05022
F8a	0.0391761	0.00302097	24	18	5.03415
Gtf3a	0.0391761	0.00302097	24	19.5	4.99357
Vps37c	0.0391761	0.00302097	24	19.5	4.19441
Epb4.1l4b	0.0391761	0.00302097	24	12	3.94517
Ccbl1	0.0391761	0.00302097	24	19.5	3.88116
Ngef	0.0391761	0.00302097	24	15	3.80501
Pygo2	0.0391761	0.00302097	24	19.5	3.78615
Icam1	0.0391761	0.00302097	24	21	3.45853
1810032O08Rik	0.0391761	0.00302097	24	4.5	3.22634
Nifk	0.0391761	0.00302097	24	3	3.06143
Stk19	0.0391761	0.00302097	24	1.5	3.04434
Fdx1	0.0391761	0.00302097	24	0	3.02622
Uckl1	0.0391761	0.00302097	24	3	3.0246
Kctd2	0.0391761	0.00302097	24	6	2.73661
Isoc2b	0.0391761	0.00302097	24	6	2.30564
Inpp1	0.0391761	0.00302097	24	10.5	2.15902
Alox5ap	0.0391761	0.00302097	24	21	2.0763
Bpifb1	0.0391761	0.00302097	24	21	2.07306
Ccdc22	0.0391761	0.00302097	24	21	2.05333
Mical3	0.0391761	0.00302097	24	13.5	2.05307
Abhd14a	0.0391761	0.00302097	24	0	1.82754
Oxnad1	0.0391761	0.00302097	24	13.5	1.73222
Rilpl1	0.0391761	0.00302097	24	18	1.72153
C1d	0.0391761	0.00302097	24	6	1.67034
Wdr74	0.0391761	0.00302097	24	3	1.65481
Snai1	0.0391761	0.00302097	24	21	1.63867
2010111I01Rik	0.0391761	0.00302097	24	4.5	1.6386
Ptpru	0.0391761	0.00302097	24	19.5	1.41937
Fam65a	0.0391761	0.00302097	24	19.5	1.39802
Nup37	0.0391761	0.00302097	24	4.5	1.34732
Ermard	0.0391761	0.00302097	24	6	1.29361
Taf4a	0.0391761	0.00302097	24	12	1.24167
Uros	0.0391761	0.00302097	24	4.5	1.23508
Zfp746	0.0391761	0.00302097	24	18	1.21839
Klhdc4	0.0391761	0.00302097	24	3	1.2163
Unc5b	0.0391761	0.00302097	24	12	1.01101
4930413F20Rik	0.0391761	0.00302097	24	1.5	0.929361
Mlst8	0.0391761	0.00302097	24	15	0.920286
Itgb2	0.0391761	0.00302097	24	21	0.907963
Myrf	0.0391761	0.00302097	24	18	0.861114
Nckipsd	0.0391761	0.00302097	24	18	0.854721
Phf13	0.0391761	0.00302097	24	18	0.580669
Rhobtb2	0.0391761	0.00302097	24	18	0.541541
Abcb6	0.0391761	0.00302097	24	16.5	0.514488
Nes	0.0391761	0.00302097	24	15	0.485343
Gabbr1	0.0391761	0.00302097	24	22.5	0.427033
Padi2	0.0391761	0.00302097	24	18	0.39354
Nrxn2	0.0391761	0.00302097	24	21	0.372522
Tle1	0.0391761	0.00302097	24	19.5	0.23712
Glyat	0.0420098	0.00324467	24	7.5	1.20438
Myl3	0.0420098	0.00324467	24	10.5	0.551448
Selp	0.0420098	0.00324467	24	22.5	0.247096
Rps5	0.042811	0.00346836	24	1.5	262.147
Rps25	0.042811	0.00346836	24	4.5	136.913
Eef1b2	0.042811	0.00346836	24	6	52.5693
Nbl1	0.042811	0.00346836	24	21	37.5854
Sprr1a	0.042811	0.00346836	24	22.5	30.3616
Ergic3	0.042811	0.00346836	24	21	17.3191
Apoc1	0.042811	0.00346836	24	0	16.4178
Ehd1	0.042811	0.00346836	24	21	11.1807
Ei24	0.042811	0.00346836	24	4.5	10.4352
Mxra8	0.042811	0.00346836	24	21	10.2443
Cox17	0.042811	0.00346836	24	3	10.1881
Pkig	0.042811	0.00346836	24	21	9.77046
Fzr1	0.042811	0.00346836	24	19.5	9.55339
Tbcb	0.042811	0.00346836	24	6	9.52121
Spint1	0.042811	0.00346836	24	12	9.4485
Rnd3	0.042811	0.00346836	24	6	9.33454
Ccnd3	0.042811	0.00346836	24	18	8.97575
Eri3	0.042811	0.00346836	24	21	8.24473
Arf6	0.042811	0.00346836	24	19.5	7.93341
Hmgb2	0.042811	0.00346836	24	3	7.20897
Cdkn1c	0.042811	0.00346836	24	19.5	6.1984
Smoc1	0.042811	0.00346836	24	19.5	5.76308
1810022K09Rik	0.042811	0.00346836	24	6	5.56299
Fzd6	0.042811	0.00346836	24	12	5.38702
Strn4	0.042811	0.00346836	24	16.5	5.38172
Flot2	0.042811	0.00346836	24	19.5	4.72817
Dnajc24	0.042811	0.00346836	24	3	4.69163
Rasgef1b	0.042811	0.00346836	24	7.5	4.47968
P3h3	0.042811	0.00346836	24	21	4.23353
Shc1	0.042811	0.00346836	24	0	3.5578
B4galt3	0.042811	0.00346836	24	19.5	3.51233
Lsm2	0.042811	0.00346836	24	18	3.45161
Skap2	0.042811	0.00346836	24	9	3.3147
Cherp	0.042811	0.00346836	24	18	3.19006
Trmt1	0.042811	0.00346836	24	19.5	3.14872
Eci2	0.042811	0.00346836	24	6	3.12351
Sptlc1	0.042811	0.00346836	24	7.5	3.03719
Safb	0.042811	0.00346836	24	13.5	3.01744
Tbc1d10b	0.042811	0.00346836	24	18	2.80318
Lrg1	0.042811	0.00346836	24	21	2.72485
Mad2l2	0.042811	0.00346836	24	19.5	2.64981
Abcf2	0.042811	0.00346836	24	18	2.63145
Nsmf	0.042811	0.00346836	24	21	2.58685
Pold1	0.042811	0.00346836	24	16.5	2.56992
Sae1	0.042811	0.00346836	24	4.5	2.51157
Fbxo34	0.042811	0.00346836	24	12	2.49672
Scd1	0.042811	0.00346836	24	6	2.30787
Spi1	0.042811	0.00346836	24	21	2.21282
Fam189a2	0.042811	0.00346836	24	21	2.11969
Abcg1	0.042811	0.00346836	24	13.5	1.98493
Nit2	0.042811	0.00346836	24	3	1.89018
Zfp330	0.042811	0.00346836	24	4.5	1.82637
Cutc	0.042811	0.00346836	24	4.5	1.81602
Marcks	0.042811	0.00346836	24	3	1.72479
Ring1	0.042811	0.00346836	24	1.5	1.67416
Cipc	0.042811	0.00346836	24	13.5	1.60443
Arhgef40	0.042811	0.00346836	24	19.5	1.59271
Camta2	0.042811	0.00346836	24	19.5	1.511
Cpsf4	0.042811	0.00346836	24	21	1.50263
Cobll1	0.042811	0.00346836	24	13.5	1.49777
Ep300	0.042811	0.00346836	24	13.5	1.29723
Dopey2	0.042811	0.00346836	24	13.5	1.24683
Neu1	0.042811	0.00346836	24	18	1.1861
Zxdc	0.042811	0.00346836	24	16.5	1.14818
Lias	0.042811	0.00346836	24	3	1.1441
Tmem116	0.042811	0.00346836	24	7.5	1.13051
Nog	0.042811	0.00346836	24	19.5	1.10543
Wdfy3	0.042811	0.00346836	24	12	1.06039
Cep104	0.042811	0.00346836	24	15	1.05516
Kdm2b	0.042811	0.00346836	24	13.5	1.03638
Mturn	0.042811	0.00346836	24	16.5	0.966425
Hist1h3e	0.042811	0.00346836	24	22.5	0.813886
A130010J15Rik	0.042811	0.00346836	24	3	0.798407
1700086O06Rik	0.042811	0.00346836	24	0	0.739195
Ankrd39	0.042811	0.00346836	24	0	0.693952
Slco2b1	0.042811	0.00346836	24	19.5	0.673005
Magi1	0.042811	0.00346836	24	15	0.629289
Osbpl6	0.042811	0.00346836	24	13.5	0.54896
Caskin1	0.042811	0.00346836	24	19.5	0.547754
Rcan2	0.042811	0.00346836	24	16.5	0.545306
Klf11	0.042811	0.00346836	24	10.5	0.520674
B630019K06Rik	0.042811	0.00346836	24	22.5	0.499859
Lpp	0.042811	0.00346836	24	10.5	0.454513
Zxdb	0.042811	0.00346836	24	16.5	0.423417
Hap1	0.042811	0.00346836	24	19.5	0.417694
Gkn3	0.042811	0.00346836	24	18	0.381245
5830418P13Rik	0.042811	0.00346836	24	4.5	0.380898
Hvcn1	0.042811	0.00346836	24	22.5	0.369575
Espl1	0.042811	0.00346836	24	22.5	0.331881
Zfp51	0.042811	0.00346836	24	6	0.326386
Zdhhc14	0.042811	0.00346836	24	18	0.284134
Xylb	0.042811	0.00346836	24	18	0.185668
Rpl39	0.0465917	0.00397563	24	4.5	247.642
Eef2	0.0465917	0.00397563	24	19.5	204.69
H3f3b	0.0465917	0.00397563	24	6	62.5346
Muc4	0.0465917	0.00397563	24	12	50.9321
Hsp90ab1	0.0465917	0.00397563	24	13.5	47.8035
Arpc2	0.0465917	0.00397563	24	4.5	42.4217
Psmb1	0.0465917	0.00397563	24	4.5	38.4076
2310007B03Rik	0.0465917	0.00397563	24	15	35.4914
Rps27l	0.0465917	0.00397563	24	6	30.6945
Mdk	0.0465917	0.00397563	24	19.5	24.1487
Myl9	0.0465917	0.00397563	24	21	22.6797
Tsc22d4	0.0465917	0.00397563	24	16.5	21.3931
Actr3	0.0465917	0.00397563	24	6	17.5119
Sgta	0.0465917	0.00397563	24	16.5	14.9409
Mrps12	0.0465917	0.00397563	24	22.5	14.4226
Akt1s1	0.0465917	0.00397563	24	18	13.3748
2310045N01Rik	0.0465917	0.00397563	24	18	12.886
Eif4h	0.0465917	0.00397563	24	0	10.7892
Atf5	0.0465917	0.00397563	24	0	9.54284
Egfr	0.0465917	0.00397563	24	12	8.08796
Cct8	0.0465917	0.00397563	24	4.5	7.69534
Pdia4	0.0465917	0.00397563	24	9	7.16879
Samm50	0.0465917	0.00397563	24	3	6.87662
Atxn2l	0.0465917	0.00397563	24	16.5	6.74655
Chmp2b	0.0465917	0.00397563	24	4.5	6.72774
Mrpl13	0.0465917	0.00397563	24	4.5	6.13615
Emg1	0.0465917	0.00397563	24	0	5.74056
[truncated: 81 more rows]

## Sheet: HFI-JTK Q＜0.05
probe	BH.Q	ADJ.P	PER	LAG	AMP
Nr1d1	4.6996e-08	1.91515e-12	24	9	39.4309
Riok2	1.28174e-06	1.04465e-10	24	18	4.6525
Cdc20	3.48431e-06	7.68114e-10	24	1.5	7.52215
Fam65c	3.48431e-06	7.68114e-10	24	7.5	3.14787
Dtx4	3.48431e-06	7.68114e-10	24	3	0.620951
Dbp	3.48431e-06	1.41991e-09	24	10.5	67.5719
Ddx39b	3.48431e-06	1.41991e-09	24	7.5	18.7384
Thra	3.48431e-06	1.41991e-09	24	6	12.4825
Tnfrsf12a	3.48431e-06	1.41991e-09	24	4.5	11.9751
Npepl1	3.48431e-06	1.41991e-09	24	6	5.30365
Ppp2r5b	3.93732e-06	2.56722e-09	24	6	14.5291
Plekhg6	3.93732e-06	2.56722e-09	24	6	8.90599
Nt5c3	3.93732e-06	2.56722e-09	24	16.5	8.36068
Fah	3.93732e-06	2.56722e-09	24	6	8.26972
Hps1	3.93732e-06	2.56722e-09	24	6	1.88204
Cenpi	3.93732e-06	2.56722e-09	24	19.5	0.871572
Mvd	5.07155e-06	4.54681e-09	24	6	12.558
Gpt	5.07155e-06	4.54681e-09	24	7.5	9.61945
B4galnt1	5.07155e-06	4.54681e-09	24	7.5	7.23141
Fam64a	5.07155e-06	4.54681e-09	24	3	1.92624
Nudt18	5.07155e-06	4.54681e-09	24	6	1.73394
Trpv6	5.07155e-06	4.54681e-09	24	7.5	0.764313
Glul	6.92281e-06	7.89921e-09	24	18	100.932
Cnn2	6.92281e-06	7.89921e-09	24	7.5	17.123
Mmp14	6.92281e-06	7.89921e-09	24	4.5	13.9205
Arap1	6.92281e-06	7.89921e-09	24	6	6.27252
Dhfr	6.92281e-06	7.89921e-09	24	16.5	1.49957
Col5a3	6.92281e-06	7.89921e-09	24	1.5	1.09281
Chit1	9.72754e-06	1.3478e-08	24	6	14.5815
Mettl7a1	9.72754e-06	1.3478e-08	24	18	9.78802
Pusl1	9.72754e-06	1.3478e-08	24	7.5	3.3191
Klhdc8a	9.72754e-06	1.3478e-08	24	4.5	2.42786
Fcho1	9.72754e-06	1.3478e-08	24	4.5	1.94771
Kcns1	9.72754e-06	1.3478e-08	24	1.5	1.33204
Prss22	1.13232e-05	2.26104e-08	24	7.5	68.163
Phgdh	1.13232e-05	2.26104e-08	24	7.5	29.0302
Tef	1.13232e-05	2.26104e-08	24	12	24.9676
Epn3	1.13232e-05	2.26104e-08	24	6	20.6491
Baiap2	1.13232e-05	2.26104e-08	24	6	12.0482
Gins2	1.13232e-05	2.26104e-08	24	13.5	5.72283
Carnmt1	1.13232e-05	2.26104e-08	24	18	3.96469
Mapk11	1.13232e-05	2.26104e-08	24	7.5	3.61759
Gatsl3	1.13232e-05	2.26104e-08	24	7.5	3.58078
Kazald1	1.13232e-05	2.26104e-08	24	4.5	3.09386
Slc46a2	1.13232e-05	2.26104e-08	24	3	2.47257
Gdpd5	1.13232e-05	2.26104e-08	24	4.5	2.32503
Fbxw9	1.13232e-05	2.26104e-08	24	6	2.29327
Ydjc	1.13232e-05	2.26104e-08	24	7.5	2.28561
Emilin1	1.13232e-05	2.26104e-08	24	4.5	1.91335
Sri	1.6358e-05	3.73303e-08	24	10.5	13.6797
Spon2	1.6358e-05	3.73303e-08	24	3	11.6623
Arhgap22	1.6358e-05	3.73303e-08	24	6	3.02013
Fam213b	1.6358e-05	3.73303e-08	24	6	2.73387
Pola1	1.6358e-05	3.73303e-08	24	18	1.36452
Ccne2	1.6358e-05	3.73303e-08	24	16.5	1.35095
Megf6	1.6358e-05	3.73303e-08	24	6	0.592571
Ifit1bl1	2.29202e-05	6.07121e-08	24	16.5	354.006
Lce3a	2.29202e-05	6.07121e-08	24	7.5	39.5672
Dap	2.29202e-05	6.07121e-08	24	6	27.591
Fdft1	2.29202e-05	6.07121e-08	24	7.5	12.2941
Tmem35b	2.29202e-05	6.07121e-08	24	9	6.03448
Inpp1	2.29202e-05	6.07121e-08	24	13.5	5.50713
Rorc	2.29202e-05	6.07121e-08	24	19.5	5.05797
Pkn1	2.29202e-05	6.07121e-08	24	4.5	2.76945
Rad51ap1	2.29202e-05	6.07121e-08	24	18	1.71538
Prss8	2.98586e-05	9.73424e-08	24	7.5	27.0771
Coro1b	2.98586e-05	9.73424e-08	24	7.5	21.8775
Ube2c	2.98586e-05	9.73424e-08	24	22.5	17.8398
Krt78	2.98586e-05	9.73424e-08	24	7.5	17.2658
Il1a	2.98586e-05	9.73424e-08	24	19.5	12.6739
Bicdl2	2.98586e-05	9.73424e-08	24	7.5	8.35474
Trnau1ap	2.98586e-05	9.73424e-08	24	7.5	7.88517
Crct1	2.98586e-05	9.73424e-08	24	7.5	6.66261
Pacsin3	2.98586e-05	9.73424e-08	24	6	5.96208
Cdk5rap3	2.98586e-05	9.73424e-08	24	6	4.98292
Wdtc1	2.98586e-05	9.73424e-08	24	3	4.54073
Trpv4	2.98586e-05	9.73424e-08	24	6	4.34867
Gbp4	2.98586e-05	9.73424e-08	24	18	3.57908
Maged2	2.98586e-05	9.73424e-08	24	4.5	2.961
Psip1	2.98586e-05	9.73424e-08	24	18	2.36126
Bok	3.85563e-05	1.5398e-07	24	4.5	27.5157
Slc39a4	3.85563e-05	1.5398e-07	24	6	10.2988
Zyx	3.85563e-05	1.5398e-07	24	4.5	10.1792
Gars	3.85563e-05	1.5398e-07	24	6	8.18217
Serinc2	3.85563e-05	1.5398e-07	24	7.5	7.81599
Tmem40	3.85563e-05	1.5398e-07	24	7.5	7.30337
Vps37b	3.85563e-05	1.5398e-07	24	7.5	6.33724
Yif1a	3.85563e-05	1.5398e-07	24	7.5	5.55688
Tmem222	3.85563e-05	1.5398e-07	24	7.5	5.54076
Xpnpep1	3.85563e-05	1.5398e-07	24	4.5	5.00632
Anapc7	3.85563e-05	1.5398e-07	24	6	4.52659
Fst	3.85563e-05	1.5398e-07	24	19.5	4.11393
Amdhd2	3.85563e-05	1.5398e-07	24	6	4.10306
Ciart	3.85563e-05	1.5398e-07	24	10.5	3.95333
Crabp1	3.85563e-05	1.5398e-07	24	7.5	3.23267
Impa2	3.85563e-05	1.5398e-07	24	3	3.19399
Gal3st4	3.85563e-05	1.5398e-07	24	1.5	3.17182
Nxph4	3.85563e-05	1.5398e-07	24	6	1.95189
Cldn4	5.08694e-05	2.40468e-07	24	4.5	51.5285
Vps25	5.08694e-05	2.40468e-07	24	7.5	44.595
Pbp2	5.08694e-05	2.40468e-07	24	7.5	30.175
Cotl1	5.08694e-05	2.40468e-07	24	7.5	18.8141
Slc16a11	5.08694e-05	2.40468e-07	24	7.5	15.1868
Cct3	5.08694e-05	2.40468e-07	24	6	11.7138
Creb3	5.08694e-05	2.40468e-07	24	7.5	6.18505
Rab4b	5.08694e-05	2.40468e-07	24	6	5.27523
P3h4	5.08694e-05	2.40468e-07	24	6	5.01484
Cuedc1	5.08694e-05	2.40468e-07	24	6	4.85064
Cry1	5.08694e-05	2.40468e-07	24	21	4.13125
Eme2	5.08694e-05	2.40468e-07	24	6	1.83283
Creb3l1	5.08694e-05	2.40468e-07	24	0	1.53066
Ppfia3	5.08694e-05	2.40468e-07	24	6	1.43463
Me3	5.08694e-05	2.40468e-07	24	7.5	1.20706
Sbk1	5.08694e-05	2.40468e-07	24	18	1.03742
Rtn4ip1	5.08694e-05	2.40468e-07	24	4.5	0.849634
C2cd4b	5.08694e-05	2.40468e-07	24	0	0.663244
Stap2	6.84476e-05	3.70982e-07	24	7.5	13.9318
Trabd	6.84476e-05	3.70982e-07	24	6	9.73152
Nampt	6.84476e-05	3.70982e-07	24	18	6.54156
Sphk2	6.84476e-05	3.70982e-07	24	7.5	5.38489
Tprn	6.84476e-05	3.70982e-07	24	3	5.24304
Tbcd	6.84476e-05	3.70982e-07	24	7.5	4.4995
Loxl1	6.84476e-05	3.70982e-07	24	1.5	4.40337
Pwwp2b	6.84476e-05	3.70982e-07	24	7.5	3.43029
Asns	6.84476e-05	3.70982e-07	24	7.5	3.40331
C1qtnf2	6.84476e-05	3.70982e-07	24	7.5	3.10354
Zbtb17	6.84476e-05	3.70982e-07	24	6	2.85307
Gclm	6.84476e-05	3.70982e-07	24	19.5	2.3478
Fam219b	6.84476e-05	3.70982e-07	24	4.5	1.9302
Ttll10	6.84476e-05	3.70982e-07	24	6	1.2726
Tnnt2	6.84476e-05	3.70982e-07	24	6	1.15639
Aptx	6.84476e-05	3.70982e-07	24	4.5	0.786235
Lce3e	6.84476e-05	3.70982e-07	24	6	0.596234
Fdps	9.37983e-05	5.65718e-07	24	7.5	91.1881
Pcna	9.37983e-05	5.65718e-07	24	16.5	31.6178
Chil1	9.37983e-05	5.65718e-07	24	1.5	27.4592
Cadm4	9.37983e-05	5.65718e-07	24	10.5	9.43637
Adrb2	9.37983e-05	5.65718e-07	24	18	8.13002
Fibp	9.37983e-05	5.65718e-07	24	6	8.07104
Herc6	9.37983e-05	5.65718e-07	24	16.5	6.23152
Mrps10	9.37983e-05	5.65718e-07	24	7.5	5.95217
Agpat2	9.37983e-05	5.65718e-07	24	6	4.59425
Eml3	9.37983e-05	5.65718e-07	24	3	3.78958
Wwp2	9.37983e-05	5.65718e-07	24	6	2.62788
Nfil3	9.37983e-05	5.65718e-07	24	0	1.02312
Gm19510	9.37983e-05	5.65718e-07	24	7.5	0.887265
Fgd2	9.37983e-05	5.65718e-07	24	7.5	0.855192
Evc	9.37983e-05	5.65718e-07	24	4.5	0.670654
Krt84	0.000116838	7.09437e-07	24	4.5	0.176495
Ifit1	0.000121718	8.53155e-07	24	16.5	80.1894
Samd9l	0.000121718	8.53155e-07	24	16.5	18.11
Cldn3	0.000121718	8.53155e-07	24	6	15.6048
Ephx1	0.000121718	8.53155e-07	24	10.5	13.5809
Slc9a3r1	0.000121718	8.53155e-07	24	7.5	13.1633
Xaf1	0.000121718	8.53155e-07	24	16.5	11.6756
Cirbp	0.000121718	8.53155e-07	24	4.5	11.4467
Cited2	0.000121718	8.53155e-07	24	16.5	10.3174
Acat2	0.000121718	8.53155e-07	24	7.5	9.85905
Arntl	0.000121718	8.53155e-07	24	1.5	7.22497
Cenpa	0.000121718	8.53155e-07	24	3	5.70495
Eif2b5	0.000121718	8.53155e-07	24	6	5.6775
Eln	0.000121718	8.53155e-07	24	0	5.06837
Dnajc11	0.000121718	8.53155e-07	24	7.5	4.63386
Aph1a	0.000121718	8.53155e-07	24	7.5	3.76194
Per2	0.000121718	8.53155e-07	24	15	3.50862
Usp45	0.000121718	8.53155e-07	24	18	3.14889
Kdelr3	0.000121718	8.53155e-07	24	4.5	2.86481
Smyd2	0.000121718	8.53155e-07	24	6	2.78053
Aldh1l1	0.000121718	8.53155e-07	24	7.5	2.34433
Dlk2	0.000121718	8.53155e-07	24	6	2.25098
Pgpep1	0.000121718	8.53155e-07	24	6	1.0134
Sapcd2	0.000121718	8.53155e-07	24	1.5	0.856368
Cysrt1	0.000156199	1.27307e-06	24	6	54.5806
Oas1a	0.000156199	1.27307e-06	24	16.5	30.0159
Syt8	0.000156199	1.27307e-06	24	6	29.0485
Oas1g	0.000156199	1.27307e-06	24	16.5	23.36
Chmp1a	0.000156199	1.27307e-06	24	6	14.6035
Slc25a1	0.000156199	1.27307e-06	24	9	14.5924
Tjp3	0.000156199	1.27307e-06	24	7.5	14.5634
Alpl	0.000156199	1.27307e-06	24	4.5	12.5858
Ddx60	0.000156199	1.27307e-06	24	18	12.299
Lzts2	0.000156199	1.27307e-06	24	6	11.6415
Acaa1a	0.000156199	1.27307e-06	24	6	10.8621
Tnf	0.000156199	1.27307e-06	24	21	10.1225
Nagk	0.000156199	1.27307e-06	24	6	7.47579
Bcl2l1	0.000156199	1.27307e-06	24	6	7.01067
Anxa6	0.000156199	1.27307e-06	24	6	6.64862
Rnaseh2b	0.000156199	1.27307e-06	24	16.5	3.94522
Tbl3	0.000156199	1.27307e-06	24	6	3.52671
Tcf19	0.000156199	1.27307e-06	24	16.5	2.78037
Borcs6	0.000156199	1.27307e-06	24	6	2.66548
Dck	0.000156199	1.27307e-06	24	18	2.61659
Alkbh3	0.000156199	1.27307e-06	24	6	2.14392
Ankle1	0.000156199	1.27307e-06	24	0	1.42371
Psd4	0.000156199	1.27307e-06	24	3	1.22196
Gja4	0.000156199	1.27307e-06	24	4.5	1.06005
Zfp933	0.000156199	1.27307e-06	24	18	0.947698
Cxcl9	0.000156199	1.27307e-06	24	16.5	0.792806
Comtd1	0.000156199	1.27307e-06	24	6	0.63489
Nod2	0.000156199	1.27307e-06	24	19.5	0.396792
B2m	0.000197201	1.88047e-06	24	16.5	532.232
Isg15	0.000197201	1.88047e-06	24	16.5	280.377
Irf7	0.000197201	1.88047e-06	24	16.5	111.354
Ube2l6	0.000197201	1.88047e-06	24	16.5	38.932
Tpi1	0.000197201	1.88047e-06	24	7.5	37.608
Rassf7	0.000197201	1.88047e-06	24	7.5	31.9775
Ifi47	0.000197201	1.88047e-06	24	16.5	31.6
Prkcdbp	0.000197201	1.88047e-06	24	7.5	26.8877
Serpinb3a	0.000197201	1.88047e-06	24	18	21.2575
Plcd1	0.000197201	1.88047e-06	24	9	15.5413
Anxa9	0.000197201	1.88047e-06	24	7.5	15.1794
Pcyt2	0.000197201	1.88047e-06	24	4.5	12.9626
Vat1	0.000197201	1.88047e-06	24	7.5	11.9235
Pqlc1	0.000197201	1.88047e-06	24	6	8.80864
Lifr	0.000197201	1.88047e-06	24	18	8.34567
Rtfdc1	0.000197201	1.88047e-06	24	6	7.88393
Ephb3	0.000197201	1.88047e-06	24	4.5	7.65397
Copz1	0.000197201	1.88047e-06	24	7.5	7.13039
Proser2	0.000197201	1.88047e-06	24	6	6.40442
Fbxw5	0.000197201	1.88047e-06	24	4.5	4.68891
Ddx39	0.000197201	1.88047e-06	24	6	4.49282
2210016F16Rik	0.000197201	1.88047e-06	24	6	3.80356
Las1l	0.000197201	1.88047e-06	24	0	3.7483
Nusap1	0.000197201	1.88047e-06	24	22.5	3.50046
Itgb7	0.000197201	1.88047e-06	24	7.5	3.38646
Dcaf4	0.000197201	1.88047e-06	24	7.5	2.34915
Gstm4	0.000197201	1.88047e-06	24	7.5	1.92726
Ccdc34	0.000197201	1.88047e-06	24	19.5	1.63576
Meis3	0.000197201	1.88047e-06	24	6	1.51472
Vars2	0.000197201	1.88047e-06	24	4.5	1.47706
Zfp169	0.000197201	1.88047e-06	24	18	0.763049
Rcor2	0.000197201	1.88047e-06	24	4.5	0.573269
Foxs1	0.000197201	1.88047e-06	24	0	0.510586
Gsg1l	0.000197201	1.88047e-06	24	3	0.320973
Cxcl2	0.000241802	2.31564e-06	24	21	9.80549
Actg1	0.000250007	2.7508e-06	24	7.5	696.404
Ifit3	0.000250007	2.7508e-06	24	16.5	128.398
Malat1	0.000250007	2.7508e-06	24	18	57.7342
Gnb2	0.000250007	2.7508e-06	24	6	31.6308
Sumo1	0.000250007	2.7508e-06	24	16.5	27.9113
Ifi44	0.000250007	2.7508e-06	24	18	15.2545
E130218I03Rik	0.000250007	2.7508e-06	24	7.5	13.6663
Nmi	0.000250007	2.7508e-06	24	16.5	13.4349
Ncaph2	0.000250007	2.7508e-06	24	6	9.75061
Il17rc	0.000250007	2.7508e-06	24	6	9.44714
Tspan4	0.000250007	2.7508e-06	24	12	8.59952
Map2k3	0.000250007	2.7508e-06	24	7.5	8.41432
Samm50	0.000250007	2.7508e-06	24	7.5	7.48485
Plek2	0.000250007	2.7508e-06	24	18	6.39281
Chic2	0.000250007	2.7508e-06	24	18	6.22233
Adap1	0.000250007	2.7508e-06	24	9	5.454
Flot1	0.000250007	2.7508e-06	24	6	4.97167
Prim1	0.000250007	2.7508e-06	24	16.5	4.62565
Bnip1	0.000250007	2.7508e-06	24	6	4.3379
Zbtb8b	0.000250007	2.7508e-06	24	4.5	4.14593
Ifi203	0.000250007	2.7508e-06	24	16.5	4.12752
Cdca8	0.000250007	2.7508e-06	24	1.5	3.90341
Shkbp1	0.000250007	2.7508e-06	24	6	3.12776
Gjb5	0.000250007	2.7508e-06	24	6	2.9663
Bcl2l15	0.000250007	2.7508e-06	24	7.5	2.68859
St8sia4	0.000250007	2.7508e-06	24	18	1.65459
Frmpd1	0.000250007	2.7508e-06	24	7.5	1.3779
Tonsl	0.000250007	2.7508e-06	24	18	0.838238
Unc13d	0.000250007	2.7508e-06	24	7.5	0.713482
Cpne5	0.000250007	2.7508e-06	24	6	0.548963
Dio2	0.000250007	2.7508e-06	24	0	0.360354
Mybl1	0.000250007	2.7508e-06	24	19.5	0.33463
Cngb3	0.000250007	2.7508e-06	24	18	0.245428
Gdf11	0.000250007	2.7508e-06	24	19.5	0.225985
Fancm	0.000250007	2.7508e-06	24	18	0.177125
Zbp1	0.000320742	3.98656e-06	24	16.5	37.803
Nfkbia	0.000320742	3.98656e-06	24	21	37.1298
Igtp	0.000320742	3.98656e-06	24	16.5	26.3288
Gbp2	0.000320742	3.98656e-06	24	16.5	20.1453
Trim30a	0.000320742	3.98656e-06	24	16.5	16.0174
Ifi211	0.000320742	3.98656e-06	24	16.5	14.6224
Tmed9	0.000320742	3.98656e-06	24	6	12.5071
Hebp2	0.000320742	3.98656e-06	24	7.5	10.0096
Tnk2	0.000320742	3.98656e-06	24	1.5	8.8879
Nppb	0.000320742	3.98656e-06	24	21	7.19767
Gclc	0.000320742	3.98656e-06	24	19.5	6.73472
Gm12250	0.000320742	3.98656e-06	24	16.5	6.53604
Gvin1	0.000320742	3.98656e-06	24	16.5	6.40027
Cldn5	0.000320742	3.98656e-06	24	3	4.98357
Pnrc1	0.000320742	3.98656e-06	24	18	4.21761
Mx1	0.000320742	3.98656e-06	24	16.5	3.6565
Scnn1a	0.000320742	3.98656e-06	24	7.5	3.54882
Gm5431	0.000320742	3.98656e-06	24	18	3.37952
Haus7	0.000320742	3.98656e-06	24	7.5	3.11801
Gbp7	0.000320742	3.98656e-06	24	16.5	2.45981
Col7a1	0.000320742	3.98656e-06	24	4.5	2.38357
Btg1	0.000320742	3.98656e-06	24	19.5	2.2136
Iigp1	0.000320742	3.98656e-06	24	18	2.13908
Wbscr27	0.000320742	3.98656e-06	24	6	2.12185
Smpdl3b	0.000320742	3.98656e-06	24	12	1.88069
Esco2	0.000320742	3.98656e-06	24	19.5	1.85296
Zfp68	0.000320742	3.98656e-06	24	16.5	1.61431
Topbp1	0.000320742	3.98656e-06	24	18	1.60911
Osbpl7	0.000320742	3.98656e-06	24	6	1.48581
Ivl	0.000320742	3.98656e-06	24	1.5	1.42247
Usp2	0.000320742	3.98656e-06	24	16.5	1.08577
Rab44	0.000320742	3.98656e-06	24	7.5	0.842432
Clspn	0.000320742	3.98656e-06	24	19.5	0.581814
Rmi2	0.000320742	3.98656e-06	24	15	0.4693
Pgm2l1	0.000320742	3.98656e-06	24	18	0.224254
Ifi27l2a	0.000418179	5.72591e-06	24	16.5	303.632
Bst2	0.000418179	5.72591e-06	24	16.5	51.9383
2310007B03Rik	0.000418179	5.72591e-06	24	10.5	28.7881
Npm1	0.000418179	5.72591e-06	24	16.5	25.0491
Hsd17b2	0.000418179	5.72591e-06	24	9	17.9936
Mvp	0.000418179	5.72591e-06	24	7.5	10.1749
Blmh	0.000418179	5.72591e-06	24	6	7.43354
Snap47	0.000418179	5.72591e-06	24	6	7.22604
Irgm2	0.000418179	5.72591e-06	24	16.5	6.99747
Zfp219	0.000418179	5.72591e-06	24	4.5	6.7606
Fam46b	0.000418179	5.72591e-06	24	7.5	6.0902
Top2a	0.000418179	5.72591e-06	24	21	5.2716
Mxra8	0.000418179	5.72591e-06	24	1.5	5.25315
Fuca1	0.000418179	5.72591e-06	24	4.5	4.17078
Lmbr1l	0.000418179	5.72591e-06	24	7.5	3.99153
Cnksr1	0.000418179	5.72591e-06	24	7.5	3.77213
Abhd16a	0.000418179	5.72591e-06	24	4.5	3.7706
Lars	0.000418179	5.72591e-06	24	4.5	3.35886
Pnpt1	0.000418179	5.72591e-06	24	18	3.33121
Mus81	0.000418179	5.72591e-06	24	6	3.27644
H2-Q5	0.000418179	5.72591e-06	24	18	2.58034
Spg7	0.000418179	5.72591e-06	24	1.5	2.5519
Tmem125	0.000418179	5.72591e-06	24	6	2.32195
Hells	0.000418179	5.72591e-06	24	15	2.27725
Gm17757	0.000418179	5.72591e-06	24	16.5	2.1003
Ggt6	0.000418179	5.72591e-06	24	9	1.44109
Cys1	0.000418179	5.72591e-06	24	13.5	1.41258
Wdhd1	0.000418179	5.72591e-06	24	16.5	1.31778
E2f1	0.000418179	5.72591e-06	24	15	1.29581
3000002C10Rik	0.000418179	5.72591e-06	24	6	0.695871
Bri3bp	0.000418179	5.72591e-06	24	6	0.303422
Il17c	0.000505323	6.93972e-06	24	21	5.92275
Prss27	0.000523768	8.15353e-06	24	7.5	84.68
Myl12a	0.000523768	8.15353e-06	24	10.5	61.9545
Lgals9	0.000523768	8.15353e-06	24	16.5	29.0068
Wdr1	0.000523768	8.15353e-06	24	6	25.8486
Rps27l	0.000523768	8.15353e-06	24	7.5	21.4467
Dnajb6	0.000523768	8.15353e-06	24	18	19.3889
Ndrg1	0.000523768	8.15353e-06	24	7.5	16.2763
Abhd17a	0.000523768	8.15353e-06	24	6	11.9961
Mvk	0.000523768	8.15353e-06	24	6	11.335
Bnipl	0.000523768	8.15353e-06	24	7.5	10.9757
Cks2	0.000523768	8.15353e-06	24	22.5	10.5132
Trim12a	0.000523768	8.15353e-06	24	15	8.86919
Bcl3	0.000523768	8.15353e-06	24	19.5	7.34799
Cyp39a1	0.000523768	8.15353e-06	24	18	6.58847
Mif4gd	0.000523768	8.15353e-06	24	0	6.30005
Dek	0.000523768	8.15353e-06	24	18	5.95223
Plekhh3	0.000523768	8.15353e-06	24	4.5	4.92073
Ubtf	0.000523768	8.15353e-06	24	4.5	4.56799
Dbndd2	0.000523768	8.15353e-06	24	7.5	3.87323
Smim7	0.000523768	8.15353e-06	24	7.5	3.72682
Gins1	0.000523768	8.15353e-06	24	16.5	3.48124
Cyp4f13	0.000523768	8.15353e-06	24	4.5	3.42443
Stoml1	0.000523768	8.15353e-06	24	4.5	3.22901
Gbp6	0.000523768	8.15353e-06	24	18	2.91884
Asb11	0.000523768	8.15353e-06	24	12	2.80761
Pepd	0.000523768	8.15353e-06	24	7.5	2.37483
Mapk12	0.000523768	8.15353e-06	24	7.5	2.2193
Srf	0.000523768	8.15353e-06	24	4.5	1.99289
Ddx56	0.000523768	8.15353e-06	24	6	1.98476
Id4	0.000523768	8.15353e-06	24	18	1.95752
P3h3	0.000523768	8.15353e-06	24	1.5	1.87632
Sirt5	0.000523768	8.15353e-06	24	6	1.65541
Lce3f	0.000523768	8.15353e-06	24	6	1.57482
Lefty1	0.000523768	8.15353e-06	24	7.5	1.28954
Nlrc5	0.000523768	8.15353e-06	24	16.5	1.23147
Chek1	0.000523768	8.15353e-06	24	16.5	1.15531
Smim13	0.000523768	8.15353e-06	24	19.5	1.10503
Vps45	0.000523768	8.15353e-06	24	6	1.03793
Mical1	0.000523768	8.15353e-06	24	1.5	0.836718
Trub2	0.000523768	8.15353e-06	24	6	0.749884
Scn4a	0.000523768	8.15353e-06	24	9	0.61266
Col20a1	0.000523768	8.15353e-06	24	1.5	0.489372
2810433D01Rik	0.000523768	8.15353e-06	24	7.5	0.481531
Knl1	0.000523768	8.15353e-06	24	19.5	0.307835
Adamts4	0.000523768	8.15353e-06	24	0	0.232173
Actb	0.000669556	1.15144e-05	24	6	188.176
Irgm1	0.000669556	1.15144e-05	24	16.5	31.9433
Wnt4	0.000669556	1.15144e-05	24	6	17.8851
Pmvk	0.000669556	1.15144e-05	24	6	15.6671
Sh3glb1	0.000669556	1.15144e-05	24	16.5	11.5918
Gbp3	0.000669556	1.15144e-05	24	18	10.0894
Pclaf	0.000669556	1.15144e-05	24	18	7.40296
Nsfl1c	0.000669556	1.15144e-05	24	6	7.10286
Rnaset2b	0.000669556	1.15144e-05	24	15	6.93886
Stxbp2	0.000669556	1.15144e-05	24	6	6.16991
Uap1l1	0.000669556	1.15144e-05	24	6	4.96072
Palmd	0.000669556	1.15144e-05	24	18	3.59065
Trim12c	0.000669556	1.15144e-05	24	16.5	3.26068
Apeh	0.000669556	1.15144e-05	24	3	3.07814
Nat9	0.000669556	1.15144e-05	24	6	2.97973
Ltbp3	0.000669556	1.15144e-05	24	3	2.96902
Efs	0.000669556	1.15144e-05	24	3	2.32805
Slc16a13	0.000669556	1.15144e-05	24	4.5	2.29211
BC030870	0.000669556	1.15144e-05	24	16.5	2.20165
Lamb2	0.000669556	1.15144e-05	24	1.5	2.00092
Chpf2	0.000669556	1.15144e-05	24	6	1.89964
Cdh3	0.000669556	1.15144e-05	24	0	1.59751
Kansl1l	0.000669556	1.15144e-05	24	18	1.55528
Atp9b	0.000669556	1.15144e-05	24	3	1.43376
Mpg	0.000669556	1.15144e-05	24	6	1.3945
Glyat	0.000669556	1.15144e-05	24	7.5	1.33353
Cacna1g	0.000669556	1.15144e-05	24	1.5	1.26966
Zwilch	0.000669556	1.15144e-05	24	19.5	1.11856
Myoz2	0.000669556	1.15144e-05	24	9	1.09284
Slfn9	0.000669556	1.15144e-05	24	16.5	0.934791
Mirt1	0.000669556	1.15144e-05	24	6	0.835264
Sgsh	0.000669556	1.15144e-05	24	4.5	0.817432
Ncapg2	0.000669556	1.15144e-05	24	18	0.80253
Nipsnap1	0.000669556	1.15144e-05	24	3	0.745928
Stbd1	0.000669556	1.15144e-05	24	7.5	0.706366
Fchsd1	0.000669556	1.15144e-05	24	4.5	0.632029
Ap5b1	0.000669556	1.15144e-05	24	1.5	0.581774
Vtcn1	0.000669556	1.15144e-05	24	9	0.581296
Rftn2	0.000669556	1.15144e-05	24	1.5	0.448973
Rps6kc1	0.000669556	1.15144e-05	24	3	0.330631
Rtp4	0.000833354	1.61312e-05	24	16.5	46.9626
Hmgn1	0.000833354	1.61312e-05	24	10.5	46.2452
Ybx1	0.000833354	1.61312e-05	24	16.5	39.4731
Oas2	0.000833354	1.61312e-05	24	18	34.5379
Usp18	0.000833354	1.61312e-05	24	16.5	21.5083
Ifi204	0.000833354	1.61312e-05	24	16.5	18.1588
Itm2c	0.000833354	1.61312e-05	24	4.5	13.4097
Gale	0.000833354	1.61312e-05	24	6	10.0964
Mreg	0.000833354	1.61312e-05	24	18	8.41928
Snx17	0.000833354	1.61312e-05	24	6	7.38083
LOC106557447	0.000833354	1.61312e-05	24	18	6.98157
Gmnn	0.000833354	1.61312e-05	24	16.5	5.83883
Pole4	0.000833354	1.61312e-05	24	19.5	5.68654
Sh3gl1	0.000833354	1.61312e-05	24	4.5	5.58195
Trim30d	0.000833354	1.61312e-05	24	18	5.40437
Tnfaip3	0.000833354	1.61312e-05	24	21	5.37689
Epgn	0.000833354	1.61312e-05	24	19.5	4.96657
Thyn1	0.000833354	1.61312e-05	24	9	4.42347
Tradd	0.000833354	1.61312e-05	24	6	4.19807
Mpp6	0.000833354	1.61312e-05	24	18	3.954
Dnaja4	0.000833354	1.61312e-05	24	19.5	3.91414
Incenp	0.000833354	1.61312e-05	24	22.5	3.88077
Orai3	0.000833354	1.61312e-05	24	6	3.16254
Cry2	0.000833354	1.61312e-05	24	13.5	3.13504
Leo1	0.000833354	1.61312e-05	24	1.5	2.79313
Kif22	0.000833354	1.61312e-05	24	0	2.42326
Cenph	0.000833354	1.61312e-05	24	18	2.39108
Knstrn	0.000833354	1.61312e-05	24	1.5	2.35656
Kif11	0.000833354	1.61312e-05	24	21	2.17057
Palm	0.000833354	1.61312e-05	24	7.5	2.15845
Nfkb2	0.000833354	1.61312e-05	24	3	1.95063
Scly	0.000833354	1.61312e-05	24	9	1.72277
Ovca2	0.000833354	1.61312e-05	24	4.5	1.67636
Chid1	0.000833354	1.61312e-05	24	7.5	1.54459
Bcdin3d	0.000833354	1.61312e-05	24	7.5	1.52681
Eefsec	0.000833354	1.61312e-05	24	3	1.51917
Cd3eap	0.000833354	1.61312e-05	24	7.5	1.40517
Vps8	0.000833354	1.61312e-05	24	6	1.31584
Abca7	0.000833354	1.61312e-05	24	3	1.28296
Pkn3	0.000833354	1.61312e-05	24	1.5	1.26091
Noa1	0.000833354	1.61312e-05	24	19.5	1.05187
Cenpn	0.000833354	1.61312e-05	24	19.5	0.905045
Ercc6l	0.000833354	1.61312e-05	24	18	0.826657
Srcin1	0.000833354	1.61312e-05	24	7.5	0.825819
Serpinb10	0.000833354	1.61312e-05	24	19.5	0.697739
Mis18bp1	0.000833354	1.61312e-05	24	21	0.62155
Kif18a	0.000833354	1.61312e-05	24	19.5	0.599802
Dqx1	0.000833354	1.61312e-05	24	3	0.532242
Iws1	0.000833354	1.61312e-05	24	19.5	0.424873
Trim45	0.000833354	1.61312e-05	24	3	0.385121
Tbc1d32	0.000833354	1.61312e-05	24	18	0.343246
Brip1	0.000833354	1.61312e-05	24	19.5	0.309146
Ctnnd2	0.000833354	1.61312e-05	24	21	0.137647
Pfn1	0.0010442	2.24253e-05	24	7.5	72.515
Sp100	0.0010442	2.24253e-05	24	16.5	39.8843
Gipc1	0.0010442	2.24253e-05	24	6	31.1746
Pnp	0.0010442	2.24253e-05	24	10.5	22.462
Tsc22d3	0.0010442	2.24253e-05	24	16.5	19.6759
Dusp1	0.0010442	2.24253e-05	24	18	18.9215
Gpr87	0.0010442	2.24253e-05	24	16.5	17.393
Park7	0.0010442	2.24253e-05	24	7.5	16.8957
Cenpb	0.0010442	2.24253e-05	24	6	11.8708
Hist1h1c	0.0010442	2.24253e-05	24	3	9.40336
Il11ra1	0.0010442	2.24253e-05	24	4.5	9.12749
Gk	0.0010442	2.24253e-05	24	18	8.96984
Ctss	0.0010442	2.24253e-05	24	16.5	8.00571
Trpc4ap	0.0010442	2.24253e-05	24	1.5	7.7948
Atf5	0.0010442	2.24253e-05	24	6	6.04151
Them6	0.0010442	2.24253e-05	24	7.5	5.44982
Dnaja1	0.0010442	2.24253e-05	24	18	5.18091
1110051M20Rik	0.0010442	2.24253e-05	24	4.5	5.12855
Oas1b	0.0010442	2.24253e-05	24	16.5	5.08178
Ifi209	0.0010442	2.24253e-05	24	15	4.83777
Gm5617	0.0010442	2.24253e-05	24	7.5	4.83513
Trap1	0.0010442	2.24253e-05	24	6	4.16815
Trip6	0.0010442	2.24253e-05	24	6	4.04904
Plscr1	0.0010442	2.24253e-05	24	18	3.07559
Cd2bp2	0.0010442	2.24253e-05	24	4.5	2.99936
Tacc3	0.0010442	2.24253e-05	24	0	2.95465
Fam46a	0.0010442	2.24253e-05	24	18	2.92155
Yes1	0.0010442	2.24253e-05	24	18	2.607
Srpk1	0.0010442	2.24253e-05	24	19.5	2.47849
Nt5c2	0.0010442	2.24253e-05	24	10.5	2.15059
Enpep	0.0010442	2.24253e-05	24	3	2.07228
Cenpk	0.0010442	2.24253e-05	24	16.5	1.69328
Wdr18	0.0010442	2.24253e-05	24	6	1.67635
Retsat	0.0010442	2.24253e-05	24	1.5	1.58951
Mcat	0.0010442	2.24253e-05	24	4.5	1.55316
Gbp10	0.0010442	2.24253e-05	24	18	1.30584
Gbp9	0.0010442	2.24253e-05	24	18	1.30351
Aldh18a1	0.0010442	2.24253e-05	24	6	1.27043
Dtl	0.0010442	2.24253e-05	24	15	1.26961
Arrb1	0.0010442	2.24253e-05	24	3	1.15032
Vps13a	0.0010442	2.24253e-05	24	18	1.10442
Ung	0.0010442	2.24253e-05	24	12	1.03829
Ap5z1	0.0010442	2.24253e-05	24	6	1.01996
Sla2	0.0010442	2.24253e-05	24	6	0.994838
Gcn1l1	0.0010442	2.24253e-05	24	3	0.977458
Kif15	0.0010442	2.24253e-05	24	19.5	0.820083
Rgs3	0.0010442	2.24253e-05	24	0	0.788054
Pif1	0.0010442	2.24253e-05	24	1.5	0.589394
Ptgs2	0.0010442	2.24253e-05	24	16.5	0.438143
Ak7	0.0010442	2.24253e-05	24	12	0.375627
Elk4	0.0010442	2.24253e-05	24	19.5	0.357883
Tube1	0.0010442	2.24253e-05	24	19.5	0.295879
Elf3	0.001298	3.09439e-05	24	6	64.0065
Clic3	0.001298	3.09439e-05	24	9	62.1308
Capzb	0.001298	3.09439e-05	24	10.5	27.872
H2-T22	0.001298	3.09439e-05	24	16.5	22.7674
Myh14	0.001298	3.09439e-05	24	6	18.3166
Sgk1	0.001298	3.09439e-05	24	19.5	15.4853
Dbnl	0.001298	3.09439e-05	24	7.5	14.2556
Csprs	0.001298	3.09439e-05	24	16.5	12.6178
Acadl	0.001298	3.09439e-05	24	16.5	12.0733
Cyp2a5	0.001298	3.09439e-05	24	15	9.36444
Tmem51	0.001298	3.09439e-05	24	6	7.23764
Morf4l1b	0.001298	3.09439e-05	24	16.5	6.57975
Ehd1	0.001298	3.09439e-05	24	6	6.27803
Hat1	0.001298	3.09439e-05	24	16.5	6.18996
Ykt6	0.001298	3.09439e-05	24	6	5.87734
Ifih1	0.001298	3.09439e-05	24	16.5	5.73151
Chmp6	0.001298	3.09439e-05	24	6	5.38867
Gm6548	0.001298	3.09439e-05	24	18	4.87885
Nradd	0.001298	3.09439e-05	24	6	4.78187
Naga	0.001298	3.09439e-05	24	4.5	4.57246
2010111I01Rik	0.001298	3.09439e-05	24	3	4.5097
Gpr108	0.001298	3.09439e-05	24	4.5	4.29312
Tgfb3	0.001298	3.09439e-05	24	1.5	3.92368
Rit1	0.001298	3.09439e-05	24	7.5	3.46552
Dmap1	0.001298	3.09439e-05	24	4.5	3.40022
Gchfr	0.001298	3.09439e-05	24	7.5	3.36071
Prodh	0.001298	3.09439e-05	24	6	3.18909
Smim5	0.001298	3.09439e-05	24	7.5	3.16664
Fbxw8	0.001298	3.09439e-05	24	6	2.91833
Hebp1	0.001298	3.09439e-05	24	7.5	2.80676
Ctu2	0.001298	3.09439e-05	24	6	2.42885
Zfp385c	0.001298	3.09439e-05	24	7.5	2.10899
Sult1a1	0.001298	3.09439e-05	24	15	2.10339
Mum1	0.001298	3.09439e-05	24	4.5	1.97164
Pole2	0.001298	3.09439e-05	24	18	1.91894
Il1f5	0.001298	3.09439e-05	24	6	1.87387
Rab3il1	0.001298	3.09439e-05	24	3	1.65646
Cenpq	0.001298	3.09439e-05	24	18	1.62091
Acsbg1	0.001298	3.09439e-05	24	1.5	1.55304
Hdac11	0.001298	3.09439e-05	24	9	1.49072
Mrc2	0.001298	3.09439e-05	24	3	1.47139
Atad2	0.001298	3.09439e-05	24	18	1.32583
Pomgnt1	0.001298	3.09439e-05	24	3	1.20875
Acaca	0.001298	3.09439e-05	24	1.5	1.14806
Spi1	0.001298	3.09439e-05	24	6	1.14223
B4galt7	0.001298	3.09439e-05	24	4.5	1.0851
Slc16a3	0.001298	3.09439e-05	24	6	0.91778
Ncapg	0.001298	3.09439e-05	24	21	0.783503
Crocc	0.001298	3.09439e-05	24	1.5	0.717241
Megf8	0.001298	3.09439e-05	24	3	0.68702
Mthfd1l	0.001298	3.09439e-05	24	15	0.650946
Hspg2	0.001298	3.09439e-05	24	3	0.650332
Wdr76	0.001298	3.09439e-05	24	18	0.62195
Lpl	0.001298	3.09439e-05	24	1.5	0.555507
Ddias	0.001298	3.09439e-05	24	18	0.489684
Col11a2	0.001298	3.09439e-05	24	3	0.458471
Spdef	0.001298	3.09439e-05	24	4.5	0.373565
Gm14685	0.001298	3.09439e-05	24	7.5	0.243537
Slc25a18	0.00153549	3.6668e-05	24	19.5	0.133053
Asprv1	0.00160782	4.23921e-05	24	7.5	550.873
Oasl2	0.00160782	4.23921e-05	24	18	63.3917
Apol9a	0.00160782	4.23921e-05	24	16.5	54.0125
Ifi202b	0.00160782	4.23921e-05	24	18	31.5632
Dhcr24	0.00160782	4.23921e-05	24	3	23.8003
Sfr1	0.00160782	4.23921e-05	24	16.5	23.2702
Parp12	0.00160782	4.23921e-05	24	18	16.3428
Spns2	0.00160782	4.23921e-05	24	9	14.5316
Mitd1	0.00160782	4.23921e-05	24	16.5	12.488
Dcxr	0.00160782	4.23921e-05	24	10.5	9.30784
Chst5	0.00160782	4.23921e-05	24	9	8.88671
Ap1s1	0.00160782	4.23921e-05	24	7.5	7.08121
Nectin2	0.00160782	4.23921e-05	24	4.5	6.5834
Tomm40	0.00160782	4.23921e-05	24	6	5.91747
Rtkn	0.00160782	4.23921e-05	24	3	5.85686
Tcea1	0.00160782	4.23921e-05	24	18	5.61678
Cdipt	0.00160782	4.23921e-05	24	6	5.43965
Eif2ak2	0.00160782	4.23921e-05	24	18	4.79254
AW011738	0.00160782	4.23921e-05	24	16.5	4.71364
Bcas1	0.00160782	4.23921e-05	24	9	4.63671
Nap1l1	0.00160782	4.23921e-05	24	18	4.61657
Zfp593	0.00160782	4.23921e-05	24	7.5	4.37181
Shmt2	0.00160782	4.23921e-05	24	6	3.74426
Asl	0.00160782	4.23921e-05	24	6	3.58215
Phf11c	0.00160782	4.23921e-05	24	16.5	3.56836
Nasp	0.00160782	4.23921e-05	24	16.5	3.35705
Arfgap1	0.00160782	4.23921e-05	24	6	3.26171
Bpifa2	0.00160782	4.23921e-05	24	16.5	3.06522
Coasy	0.00160782	4.23921e-05	24	6	2.86683
Ntpcr	0.00160782	4.23921e-05	24	7.5	2.66805
Fkbp5	0.00160782	4.23921e-05	24	15	2.6655
Gp1bb	0.00160782	4.23921e-05	24	7.5	2.64022
Sp110	0.00160782	4.23921e-05	24	16.5	2.45617
Efcab6	0.00160782	4.23921e-05	24	7.5	2.43337
Hdac5	0.00160782	4.23921e-05	24	4.5	2.17452
Adamtsl5	0.00160782	4.23921e-05	24	6	2.17291
Khk	0.00160782	4.23921e-05	24	6	2.0431
Lonp1	0.00160782	4.23921e-05	24	3	1.99594
Sergef	0.00160782	4.23921e-05	24	7.5	1.85863
Cbx6	0.00160782	4.23921e-05	24	1.5	1.83159
Plk5	0.00160782	4.23921e-05	24	19.5	1.82478
Ptp4a3	0.00160782	4.23921e-05	24	4.5	1.82072
Tgfbr3l	0.00160782	4.23921e-05	24	4.5	1.72549
Cbarp	0.00160782	4.23921e-05	24	3	1.58524
Ptpn18	0.00160782	4.23921e-05	24	7.5	1.56186
Cdca5	0.00160782	4.23921e-05	24	19.5	1.27321
Rnf225	0.00160782	4.23921e-05	24	18	1.24533
Cln3	0.00160782	4.23921e-05	24	3	0.872052
Sgsm3	0.00160782	4.23921e-05	24	6	0.854261
Cenpu	0.00160782	4.23921e-05	24	18	0.825122
Rbpjl	0.00160782	4.23921e-05	24	4.5	0.769285
Tmem69	0.00160782	4.23921e-05	24	19.5	0.764618
Lonrf3	0.00160782	4.23921e-05	24	22.5	0.764078
Zfp874b	0.00160782	4.23921e-05	24	18	0.712127
4930430F08Rik	0.00160782	4.23921e-05	24	18	0.66994
2610206C17Rik	0.00160782	4.23921e-05	24	18	0.655582
Gm266	0.00160782	4.23921e-05	24	6	0.588885
Mmp11	0.00160782	4.23921e-05	24	1.5	0.57393
5830418P13Rik	0.00160782	4.23921e-05	24	7.5	0.520243
Grin1	0.00160782	4.23921e-05	24	6	0.259138
Gm4070	0.00160782	4.23921e-05	24	16.5	0.164858
Ifit3b	0.00197935	5.76728e-05	24	16.5	110.224
Mmp3	0.00197935	5.76728e-05	24	3	38.6094
Hmgn2	0.00197935	5.76728e-05	24	13.5	28.5552
Apol9b	0.00197935	5.76728e-05	24	16.5	28.5455
H1f0	0.00197935	5.76728e-05	24	4.5	26.176
Irf9	0.00197935	5.76728e-05	24	18	24.7798
Psmd8	0.00197935	5.76728e-05	24	7.5	20.6705
S100a7a	0.00197935	5.76728e-05	24	9	15.2307
Samhd1	0.00197935	5.76728e-05	24	18	13.1672
Trex1	0.00197935	5.76728e-05	24	16.5	13.0789
Hmgb1	0.00197935	5.76728e-05	24	18	11.8478
Tbrg1	0.00197935	5.76728e-05	24	7.5	10.8575
Krt23	0.00197935	5.76728e-05	24	12	9.60761
Lypd8	0.00197935	5.76728e-05	24	16.5	9.57686
Sh3bp1	0.00197935	5.76728e-05	24	4.5	7.59148
Prmt1	0.00197935	5.76728e-05	24	6	6.91143
Fermt3	0.00197935	5.76728e-05	24	6	6.77991
Parp14	0.00197935	5.76728e-05	24	18	6.0286
Sppl2a	0.00197935	5.76728e-05	24	18	4.72134
Ube2j1	0.00197935	5.76728e-05	24	18	4.49665
Atg9b	0.00197935	5.76728e-05	24	7.5	4.37656
Pak1	0.00197935	5.76728e-05	24	4.5	4.08349
Tcta	0.00197935	5.76728e-05	24	7.5	3.92333
Ptpmt1	0.00197935	5.76728e-05	24	7.5	3.42834
Krt75	0.00197935	5.76728e-05	24	9	3.13391
Col16a1	0.00197935	5.76728e-05	24	3	3.06768
Plod1	0.00197935	5.76728e-05	24	4.5	2.65313
Orc6	0.00197935	5.76728e-05	24	16.5	2.50003
Akr1b8	0.00197935	5.76728e-05	24	6	2.35036
Hsph1	0.00197935	5.76728e-05	24	19.5	2.2652
Cilp2	0.00197935	5.76728e-05	24	3	2.25773
Cpne7	0.00197935	5.76728e-05	24	7.5	2.18041
Cxcl10	0.00197935	5.76728e-05	24	18	2.00371
Map6	0.00197935	5.76728e-05	24	7.5	1.69486
Acap3	0.00197935	5.76728e-05	24	6	1.69019
Tdp2	0.00197935	5.76728e-05	24	18	1.65155
Pin1	0.00197935	5.76728e-05	24	7.5	1.64404
Bace2	0.00197935	5.76728e-05	24	6	1.55236
Epsti1	0.00197935	5.76728e-05	24	16.5	1.50852
Ripk2	0.00197935	5.76728e-05	24	18	1.49625
Ehbp1l1	0.00197935	5.76728e-05	24	3	1.43678
Lmntd2	0.00197935	5.76728e-05	24	6	1.38165
Preb	0.00197935	5.76728e-05	24	3	1.33853
Tbx2	0.00197935	5.76728e-05	24	3	1.30188
Plekhm2	0.00197935	5.76728e-05	24	1.5	1.26968
Acsf3	0.00197935	5.76728e-05	24	4.5	1.23523
Mul1	0.00197935	5.76728e-05	24	4.5	1.14301
Atp2c2	0.00197935	5.76728e-05	24	6	1.0295
Zfp874a	0.00197935	5.76728e-05	24	18	0.821127
Lin9	0.00197935	5.76728e-05	24	18	0.785783
Fam212b	0.00197935	5.76728e-05	24	19.5	0.748721
Katnb1	0.00197935	5.76728e-05	24	3	0.703605
Myl3	0.00197935	5.76728e-05	24	7.5	0.643227
Chd3os	0.00197935	5.76728e-05	24	18	0.635092
Bco2	0.00197935	5.76728e-05	24	1.5	0.595846
Serpini1	0.00197935	5.76728e-05	24	18	0.574798
Dapk2	0.00197935	5.76728e-05	24	3	0.422068
Best1	0.00197935	5.76728e-05	24	7.5	0.415775
Pycr1	0.00197935	5.76728e-05	24	7.5	0.408733
Has2	0.00197935	5.76728e-05	24	19.5	0.360547
Adamts13	0.00197935	5.76728e-05	24	7.5	0.323266
Exoc3l4	0.00197935	5.76728e-05	24	3	0.308599
Ccdc116	0.00197935	5.76728e-05	24	9	0.30621
Prdm10	0.00197935	5.76728e-05	24	19.5	0.216627
Gm19522	0.00197935	5.76728e-05	24	18	0.169883
Ppp4r4	0.00197935	5.76728e-05	24	18	0.145709
Acsm5	0.00197935	5.76728e-05	24	0	0.100978
Cdh23	0.00197935	5.76728e-05	24	10.5	0.0885542
Nts	0.00232379	6.78037e-05	24	19.5	0.364043
S100a16	0.00244557	7.79345e-05	24	7.5	117.499
S100a14	0.00244557	7.79345e-05	24	7.5	106.853
Slfn2	0.00244557	7.79345e-05	24	16.5	38.4923
Sdc4	0.00244557	7.79345e-05	24	1.5	31.7659
Eno1	0.00244557	7.79345e-05	24	6	27.9131
Mpc1	0.00244557	7.79345e-05	24	15	27.2325
Psmb4	0.00244557	7.79345e-05	24	7.5	20.6636
N4bp3	0.00244557	7.79345e-05	24	6	16.0003
Lrrc26	0.00244557	7.79345e-05	24	7.5	13.3995
Lynx1	0.00244557	7.79345e-05	24	6	13.3013
Lad1	0.00244557	7.79345e-05	24	6	10.5112
Ptpa	0.00244557	7.79345e-05	24	6	9.4911
Phf11a	0.00244557	7.79345e-05	24	16.5	8.16238
H2-Aa	0.00244557	7.79345e-05	24	15	8.07856
Acadvl	0.00244557	7.79345e-05	24	6	8.02334
Cxcl1	0.00244557	7.79345e-05	24	21	7.81981
Phf11b	0.00244557	7.79345e-05	24	16.5	7.5177
Mrpl33	0.00244557	7.79345e-05	24	7.5	6.94952
Tm7sf2	0.00244557	7.79345e-05	24	9	6.4889
Ltf	0.00244557	7.79345e-05	24	6	6.48682
Pink1	0.00244557	7.79345e-05	24	3	5.69484
Mfge8	0.00244557	7.79345e-05	24	7.5	5.47788
Mat2b	0.00244557	7.79345e-05	24	18	5.4003
Rhox4a	0.00244557	7.79345e-05	24	7.5	4.68359
Kctd2	0.00244557	7.79345e-05	24	6	4.64655
Ano10	0.00244557	7.79345e-05	24	4.5	4.63803
Nudt1	0.00244557	7.79345e-05	24	7.5	4.48648
Sema3f	0.00244557	7.79345e-05	24	3	4.21639
Spsb3	0.00244557	7.79345e-05	24	6	3.92079
Klk10	0.00244557	7.79345e-05	24	13.5	3.84827
Fasn	0.00244557	7.79345e-05	24	4.5	3.77413
Mdfi	0.00244557	7.79345e-05	24	6	3.67053
Gaa	0.00244557	7.79345e-05	24	3	3.65108
Hdac3	0.00244557	7.79345e-05	24	4.5	3.57775
Dgat2	0.00244557	7.79345e-05	24	10.5	3.34822
Fuz	0.00244557	7.79345e-05	24	6	2.84561
Ppox	0.00244557	7.79345e-05	24	3	2.74785
Svip	0.00244557	7.79345e-05	24	18	2.64793
Tipin	0.00244557	7.79345e-05	24	16.5	2.4497
Stk26	0.00244557	7.79345e-05	24	18	2.3959
Cuedc2	0.00244557	7.79345e-05	24	7.5	2.38746
Ndufa4l2	0.00244557	7.79345e-05	24	7.5	2.34261
Cebpd	0.00244557	7.79345e-05	24	18	2.23546
Galk1	0.00244557	7.79345e-05	24	6	2.0899
Mthfsd	0.00244557	7.79345e-05	24	7.5	2.04959
Tmem29	0.00244557	7.79345e-05	24	16.5	1.80697
Parp11	0.00244557	7.79345e-05	24	16.5	1.75226
Pth1r	0.00244557	7.79345e-05	24	4.5	1.74009
Arhgef39	0.00244557	7.79345e-05	24	0	1.6347
Rad51	0.00244557	7.79345e-05	24	19.5	1.53779
Mast2	0.00244557	7.79345e-05	24	0	1.51198
Npas2	0.00244557	7.79345e-05	24	1.5	1.49749
9530082P21Rik	0.00244557	7.79345e-05	24	6	1.4695
Pgghg	0.00244557	7.79345e-05	24	4.5	1.41318
Lhfpl2	0.00244557	7.79345e-05	24	1.5	1.34657
Ciapin1	0.00244557	7.79345e-05	24	6	1.29072
Myo1h	0.00244557	7.79345e-05	24	6	1.2756
Fndc4	0.00244557	7.79345e-05	24	1.5	0.902497
Fzd2	0.00244557	7.79345e-05	24	3	0.847461
Arhgef10l	0.00244557	7.79345e-05	24	1.5	0.839236
Tigd2	0.00244557	7.79345e-05	24	18	0.733667
Txlng	0.00244557	7.79345e-05	24	18	0.62913
Kif20b	0.00244557	7.79345e-05	24	19.5	0.560077
D730001G18Rik	0.00244557	7.79345e-05	24	7.5	0.527373
Clec3a	0.00244557	7.79345e-05	24	19.5	0.348566
BC021767	0.00244557	7.79345e-05	24	3	0.335874
Nmu	0.00285346	9.12817e-05	24	6	0.376917
Gm4951	0.00285346	9.12817e-05	24	18	0.331353
9430037G07Rik	0.00285346	9.12817e-05	24	18	0.0845521
Gsto1	0.00299941	0.000104629	24	9	1994.56
Anxa2	0.00299941	0.000104629	24	9	389.419
Capns1	0.00299941	0.000104629	24	7.5	84.9697
Ces1d	0.00299941	0.000104629	24	21	32.3277
Phf11d	0.00299941	0.000104629	24	16.5	19.7135
Atp6v0c	0.00299941	0.000104629	24	6	18.4607
Cops6	0.00299941	0.000104629	24	7.5	14.0282
H2-Q4	0.00299941	0.000104629	24	16.5	13.8001
Parp9	0.00299941	0.000104629	24	16.5	13.3784
Aacs	0.00299941	0.000104629	24	4.5	10.235
Necap2	0.00299941	0.000104629	24	7.5	9.8774
Fam173a	0.00299941	0.000104629	24	6	9.4185
Matn4	0.00299941	0.000104629	24	4.5	9.07707
Gm7609	0.00299941	0.000104629	24	16.5	8.89831
Slc39a7	0.00299941	0.000104629	24	4.5	8.63736
Anapc5	0.00299941	0.000104629	24	3	8.46874
Cnpy2	0.00299941	0.000104629	24	7.5	7.6718
Abhd12	0.00299941	0.000104629	24	7.5	6.09463
Dtx3l	0.00299941	0.000104629	24	18	5.95592
Cacybp	0.00299941	0.000104629	24	16.5	5.80255
Xlr4c	0.00299941	0.000104629	24	6	5.61429
Tgm1	0.00299941	0.000104629	24	6	5.53757
Mrpl27	0.00299941	0.000104629	24	7.5	5.36575
Phldb3	0.00299941	0.000104629	24	6	5.02402
Eci2	0.00299941	0.000104629	24	6	4.9723
Unc45a	0.00299941	0.000104629	24	4.5	4.2032
Serpinb6a	0.00299941	0.000104629	24	7.5	3.65382
Zdhhc4	0.00299941	0.000104629	24	7.5	3.64736
Gmppa	0.00299941	0.000104629	24	6	3.55279
Per1	0.00299941	0.000104629	24	13.5	3.38452
Ckap2	0.00299941	0.000104629	24	22.5	2.97626
Ptgs1	0.00299941	0.000104629	24	7.5	2.9497
Ccar1	0.00299941	0.000104629	24	18	2.59044
Gtf3c1	0.00299941	0.000104629	24	0	2.51646
Vps16	0.00299941	0.000104629	24	1.5	2.31506
Basp1	0.00299941	0.000104629	24	18	2.09212
Gm21948	0.00299941	0.000104629	24	9	2.02923
Hsf1	0.00299941	0.000104629	24	0	1.9881
Adck5	0.00299941	0.000104629	24	6	1.76217
Wnt2	0.00299941	0.000104629	24	6	1.66123
Fkbp10	0.00299941	0.000104629	24	6	1.61272
Cercam	0.00299941	0.000104629	24	3	1.58886
Meis1	0.00299941	0.000104629	24	18	1.58312
Nop16	0.00299941	0.000104629	24	6	1.51452
Prpf40b	0.00299941	0.000104629	24	3	1.51002
Rbpms2	0.00299941	0.000104629	24	19.5	1.37887
Atg7	0.00299941	0.000104629	24	6	1.32864
5031439G07Rik	0.00299941	0.000104629	24	4.5	1.26571
Crebrf	0.00299941	0.000104629	24	18	1.21281
Ascc3	0.00299941	0.000104629	24	18	1.07502
Slfn8	0.00299941	0.000104629	24	16.5	1.05232
Cdc7	0.00299941	0.000104629	24	18	0.975518
Sectm1b	0.00299941	0.000104629	24	13.5	0.940911
Wfdc5	0.00299941	0.000104629	24	12	0.909443
Cul7	0.00299941	0.000104629	24	4.5	0.90836
E2f8	0.00299941	0.000104629	24	19.5	0.79512
Hsh2d	0.00299941	0.000104629	24	18	0.670928
Neil3	0.00299941	0.000104629	24	19.5	0.661268
E2f2	0.00299941	0.000104629	24	19.5	0.528331
Polr1a	0.00299941	0.000104629	24	3	0.510513
Mastl	0.00299941	0.000104629	24	19.5	0.491925
Ccp110	0.00299941	0.000104629	24	18	0.486929
Zfp808	0.00299941	0.000104629	24	16.5	0.381588
Dna2	0.00299941	0.000104629	24	18	0.372369
Adam11	0.00299941	0.000104629	24	3	0.318674
Fbxl22	0.00299941	0.000104629	24	4.5	0.272672
Cfap43	0.00299941	0.000104629	24	9	0.260117
Fgd1	0.00299941	0.000104629	24	21	0.209381
Amh	0.00299941	0.000104629	24	4.5	0.18372
Naaladl2	0.00299941	0.000104629	24	19.5	0.131669
Slc8a1	0.00299941	0.000104629	24	21	0.0664972
Fut2	0.0034963	0.000122105	24	0	0.225003
Rbm3	0.00369888	0.00013958	24	12	47.3307
Chchd2	0.00369888	0.00013958	24	7.5	44.2834
Slfn4	0.00369888	0.00013958	24	16.5	22.9989
Psmb9	0.00369888	0.00013958	24	15	21.0895
Atp5g3	0.00369888	0.00013958	24	7.5	18.0331
Pdlim2	0.00369888	0.00013958	24	7.5	12.2093
Dnpep	0.00369888	0.00013958	24	6	7.60487
Chchd3	0.00369888	0.00013958	24	18	7.56177
Kmt5a	0.00369888	0.00013958	24	18	6.9377
Cetn2	0.00369888	0.00013958	24	12	6.7666
Ccna2	0.00369888	0.00013958	24	22.5	6.18275
Wbp1	0.00369888	0.00013958	24	6	6.13737
Ckap2l	0.00369888	0.00013958	24	19.5	5.90726
Sppl3	0.00369888	0.00013958	24	0	5.37146
Hyal2	0.00369888	0.00013958	24	6	4.57074
Ankrd22	0.00369888	0.00013958	24	18	4.47905
Papola	0.00369888	0.00013958	24	19.5	4.1535
Ppp6c	0.00369888	0.00013958	24	18	3.97387
Nudt16l1	0.00369888	0.00013958	24	7.5	3.5776
Trim21	0.00369888	0.00013958	24	18	3.25137
Pfkl	0.00369888	0.00013958	24	6	3.17186
Abcb8	0.00369888	0.00013958	24	4.5	3.09578
Plk1	0.00369888	0.00013958	24	0	2.97803
Dedd2	0.00369888	0.00013958	24	9	2.93519
Atat1	0.00369888	0.00013958	24	19.5	2.79096
Inmt	0.00369888	0.00013958	24	7.5	2.78405
Cyb5r1	0.00369888	0.00013958	24	9	2.66217
Elp3	0.00369888	0.00013958	24	6	2.55566
Sart1	0.00369888	0.00013958	24	4.5	2.32857
Cdt1	0.00369888	0.00013958	24	15	2.25526
C1galt1c1	0.00369888	0.00013958	24	18	2.24391
Slc25a10	0.00369888	0.00013958	24	7.5	2.05948
Wnt6	0.00369888	0.00013958	24	4.5	1.961
Kcnk5	0.00369888	0.00013958	24	19.5	1.73108
Lce3b	0.00369888	0.00013958	24	4.5	1.7118
Rcl1	0.00369888	0.00013958	24	6	1.71003
Cntfr	0.00369888	0.00013958	24	18	1.70682
Pcgf5	0.00369888	0.00013958	24	16.5	1.6512
Gpsm1	0.00369888	0.00013958	24	6	1.59244
Prpf31	0.00369888	0.00013958	24	6	1.56199
Casp3	0.00369888	0.00013958	24	18	1.54411
Trim34b	0.00369888	0.00013958	24	16.5	1.44276
Haus3	0.00369888	0.00013958	24	18	1.39503
0610009L18Rik	0.00369888	0.00013958	24	6	1.25768
Oaf	0.00369888	0.00013958	24	6	1.20225
Ier5l	0.00369888	0.00013958	24	6	1.19432
Ncdn	0.00369888	0.00013958	24	3	1.18778
Psrc1	0.00369888	0.00013958	24	0	1.16726
Tgtp1	0.00369888	0.00013958	24	16.5	1.14837
Map3k2	0.00369888	0.00013958	24	21	1.14126
Lztfl1	0.00369888	0.00013958	24	16.5	1.07311
Ufsp1	0.00369888	0.00013958	24	7.5	0.867505
Trim5	0.00369888	0.00013958	24	18	0.771662
Txnrd2	0.00369888	0.00013958	24	6	0.715934
Zfp141	0.00369888	0.00013958	24	18	0.704917
Tha1	0.00369888	0.00013958	24	4.5	0.680677
2700054A10Rik	0.00369888	0.00013958	24	7.5	0.639278
Xylt2	0.00369888	0.00013958	24	3	0.572171
Noxo1	0.00369888	0.00013958	24	6	0.560837
Parpbp	0.00369888	0.00013958	24	22.5	0.54376
Dsn1	0.00369888	0.00013958	24	18	0.517076
Endov	0.00369888	0.00013958	24	3	0.507557
Slc52a2	0.00369888	0.00013958	24	4.5	0.487445
B3galt2	0.00369888	0.00013958	24	18	0.377274
Zdhhc14	0.00369888	0.00013958	24	18	0.329123
2310015A10Rik	0.00369888	0.00013958	24	3	0.313097
Nps	0.00369888	0.00013958	24	7.5	0.263095
Tmem211	0.00369888	0.00013958	24	7.5	0.197343
Phactr1	0.00369888	0.00013958	24	3	0.17423
Ifi205	0.00428769	0.000162324	24	16.5	1.35036
Krtap3-2	0.00428769	0.000162324	24	9	0.239323
Gm4841	0.00428769	0.000162324	24	16.5	0.136343
Adh7	0.00451877	0.000185067	24	18	60.2129
Angptl7	0.00451877	0.000185067	24	13.5	48.4566
Lgals3bp	0.00451877	0.000185067	24	18	23.5203
Zfp36	0.00451877	0.000185067	24	19.5	20.9791
Paip2	0.00451877	0.000185067	24	16.5	17.1884
Cfl1	0.00451877	0.000185067	24	4.5	16.6992
Penk	0.00451877	0.000185067	24	0	13.6328
Ppp2r1a	0.00451877	0.000185067	24	6	12.5169
Aamp	0.00451877	0.000185067	24	6	12.5063
Bspry	0.00451877	0.000185067	24	22.5	11.7969
Rcn3	0.00451877	0.000185067	24	6	10.4963
Trim34a	0.00451877	0.000185067	24	18	8.79936
Ripply3	0.00451877	0.000185067	24	13.5	7.45991
2019-09-05	0.00451877	0.000185067	24	10.5	6.02797
Nsmce4a	0.00451877	0.000185067	24	18	6.01793
Dcun1d5	0.00451877	0.000185067	24	19.5	6.01455
Anxa3	0.00451877	0.000185067	24	7.5	5.71888
Wnt7b	0.00451877	0.000185067	24	6	5.66074
Plvap	0.00451877	0.000185067	24	3	5.57468
Ccnb2	0.00451877	0.000185067	24	1.5	5.46941
Dynlt1b	0.00451877	0.000185067	24	15	5.09675
Cpt1a	0.00451877	0.000185067	24	19.5	4.92385
Epop	0.00451877	0.000185067	24	9	4.91812
Mpdu1	0.00451877	0.000185067	24	6	4.09225
Dpp3	0.00451877	0.000185067	24	7.5	4.08003
Scarf2	0.00451877	0.000185067	24	1.5	4.04664
Pop4	0.00451877	0.000185067	24	7.5	3.8736
Anapc2	0.00451877	0.000185067	24	3	3.69118
Tmem9	0.00451877	0.000185067	24	6	3.55869
Apip	0.00451877	0.000185067	24	6	3.4745
Isoc2b	0.00451877	0.000185067	24	6	3.44858
Smco4	0.00451877	0.000185067	24	6	3.31151
Dera	0.00451877	0.000185067	24	10.5	2.73697
Sod2	0.00451877	0.000185067	24	18	2.70719
Usp10	0.00451877	0.000185067	24	18	2.63778
Tubb6	0.00451877	0.000185067	24	0	2.56303
Ccdc9	0.00451877	0.000185067	24	1.5	2.56142
Noc2l	0.00451877	0.000185067	24	6	2.50612
Snrnp48	0.00451877	0.000185067	24	19.5	2.40837
Cerk	0.00451877	0.000185067	24	1.5	2.35792
Tgtp2	0.00451877	0.000185067	24	16.5	2.3293
2019-09-04	0.00451877	0.000185067	24	3	2.01456
Tial1	0.00451877	0.000185067	24	19.5	1.98398
Slc39a13	0.00451877	0.000185067	24	4.5	1.94222
Echdc3	0.00451877	0.000185067	24	6	1.83522
Efna5	0.00451877	0.000185067	24	0	1.83397
Faf1	0.00451877	0.000185067	24	16.5	1.68865
Serpinb2	0.00451877	0.000185067	24	19.5	1.62481
Rad1	0.00451877	0.000185067	24	19.5	1.4997
Ints10	0.00451877	0.000185067	24	18	1.48486
Micall2	0.00451877	0.000185067	24	1.5	1.39374
Dus2	0.00451877	0.000185067	24	4.5	1.36854
Kctd1	0.00451877	0.000185067	24	19.5	1.3348
Prim2	0.00451877	0.000185067	24	18	1.33184
Grik5	0.00451877	0.000185067	24	4.5	1.2333
Cd248	0.00451877	0.000185067	24	6	1.14359
Gprc5c	0.00451877	0.000185067	24	4.5	1.11936
Samd14	0.00451877	0.000185067	24	1.5	1.1012
Artn	0.00451877	0.000185067	24	3	1.04579
Lrfn4	0.00451877	0.000185067	24	4.5	1.02793
Slc46a3	0.00451877	0.000185067	24	16.5	0.984591
Nsmf	0.00451877	0.000185067	24	3	0.976295
Polr3h	0.00451877	0.000185067	24	6	0.955662
Ucn2	0.00451877	0.000185067	24	4.5	0.876526
Fam131c	0.00451877	0.000185067	24	7.5	0.821061
Prrt1	0.00451877	0.000185067	24	22.5	0.815065
Nkpd1	0.00451877	0.000185067	24	6	0.790887
Ushbp1	0.00451877	0.000185067	24	4.5	0.777152
Slc4a3	0.00451877	0.000185067	24	4.5	0.749448
Nadk2	0.00451877	0.000185067	24	18	0.737266
Ropn1l	0.00451877	0.000185067	24	10.5	0.661805
Agpat4	0.00451877	0.000185067	24	7.5	0.520058
Rad54b	0.00451877	0.000185067	24	19.5	0.471046
Catsper2	0.00451877	0.000185067	24	6	0.314915
Loxl4	0.00451877	0.000185067	24	3	0.251879
Kif14	0.00451877	0.000185067	24	1.5	0.247618
Psca	0.00555242	0.000243918	24	7.5	571.826
Shisa5	0.00555242	0.000243918	24	16.5	31.6388
Dhrs3	0.00555242	0.000243918	24	1.5	19.9286
Rnf114	0.00555242	0.000243918	24	18	17.1028
Stat1	0.00555242	0.000243918	24	16.5	15.6674
Ckmt1	0.00555242	0.000243918	24	7.5	14.7038
Cdk4	0.00555242	0.000243918	24	9	9.45991
Ndufa8	0.00555242	0.000243918	24	7.5	9.43033
Erh	0.00555242	0.000243918	24	7.5	9.41189
Folr1	0.00555242	0.000243918	24	6	8.85219
Tspan1	0.00555242	0.000243918	24	9	7.10402
Itga3	0.00555242	0.000243918	24	4.5	7.03673
R3hdm4	0.00555242	0.000243918	24	6	6.81749
Mmp2	0.00555242	0.000243918	24	3	5.7556
H2-Q7	0.00555242	0.000243918	24	16.5	5.34495
Rbck1	0.00555242	0.000243918	24	6	5.23522
Mfap2	0.00555242	0.000243918	24	4.5	3.94634
Rbl1	0.00555242	0.000243918	24	18	3.84824
Inafm1	0.00555242	0.000243918	24	4.5	3.83628
Sssca1	0.00555242	0.000243918	24	6	3.83326
Rfc3	0.00555242	0.000243918	24	15	3.78557
Slc50a1	0.00555242	0.000243918	24	6	3.58195
Faap100	0.00555242	0.000243918	24	6	3.35511
Nanp	0.00555242	0.000243918	24	16.5	2.99685
Bet1l	0.00555242	0.000243918	24	4.5	2.97916
Rpf1	0.00555242	0.000243918	24	18	2.88947
Pbk	0.00555242	0.000243918	24	22.5	2.80968
Sdhaf1	0.00555242	0.000243918	24	6	2.80089
Ypel5	0.00555242	0.000243918	24	15	2.77493
Pfkfb3	0.00555242	0.000243918	24	15	2.53099
Cdc45	0.00555242	0.000243918	24	16.5	2.28703
Syce2	0.00555242	0.000243918	24	15	1.98542
Hyi	0.00555242	0.000243918	24	6	1.95563
Duoxa2	0.00555242	0.000243918	24	7.5	1.78615
Msto1	0.00555242	0.000243918	24	6	1.78059
Cep97	0.00555242	0.000243918	24	18	1.76222
Exoc7	0.00555242	0.000243918	24	6	1.64651
Bub1b	0.00555242	0.000243918	24	1.5	1.61447
Col5a1	0.00555242	0.000243918	24	3	1.584
1700037C18Rik	0.00555242	0.000243918	24	6	1.55376
Lrrc14	0.00555242	0.000243918	24	4.5	1.52683
Ccdc85b	0.00555242	0.000243918	24	7.5	1.43457
Znrf1	0.00555242	0.000243918	24	3	1.42909
Med24	0.00555242	0.000243918	24	0	1.39586
Tldc1	0.00555242	0.000243918	24	4.5	1.38359
Ints5	0.00555242	0.000243918	24	3	1.37466
Poll	0.00555242	0.000243918	24	6	1.24041
Mief2	0.00555242	0.000243918	24	6	1.23958
BC026585	0.00555242	0.000243918	24	4.5	1.21625
Snai1	0.00555242	0.000243918	24	0	1.10069
Troap	0.00555242	0.000243918	24	0	1.04664
Vav2	0.00555242	0.000243918	24	4.5	0.981646
9930111J21Rik1	0.00555242	0.000243918	24	18	0.893095
Ints1	0.00555242	0.000243918	24	3	0.87716
Tmem158	0.00555242	0.000243918	24	18	0.859864
Bfsp1	0.00555242	0.000243918	24	4.5	0.856367
Mblac1	0.00555242	0.000243918	24	3	0.774907
Ldhd	0.00555242	0.000243918	24	6	0.744975
Fam69b	0.00555242	0.000243918	24	1.5	0.727827
Sh3d21	0.00555242	0.000243918	24	13.5	0.720342
Pnpla6	0.00555242	0.000243918	24	1.5	0.689941
Espl1	0.00555242	0.000243918	24	0	0.684827
B3gat1	0.00555242	0.000243918	24	9	0.616558
Nefm	0.00555242	0.000243918	24	18	0.611069
Mesp2	0.00555242	0.000243918	24	15	0.560602
Kctd21	0.00555242	0.000243918	24	16.5	0.553314
Zfp13	0.00555242	0.000243918	24	3	0.529293
Atm	0.00555242	0.000243918	24	19.5	0.399055
Cadps2	0.00555242	0.000243918	24	18	0.270933
Muc13	0.00555242	0.000243918	24	3	0.249866
Tbc1d4	0.00555242	0.000243918	24	18	0.246779
Dusp8	0.00555242	0.000243918	24	0	0.203456
Ifi208	0.00555242	0.000243918	24	18	0.178234
Crisp1	0.00640816	0.000281772	24	18	0.151685
Rps19	0.00670367	0.000319626	24	7.5	85.8415
Gltp	0.00670367	0.000319626	24	15	38.1968
Arg1	0.00670367	0.000319626	24	12	22.7236
Naa20	0.00670367	0.000319626	24	16.5	16.2842
Ctgf	0.00670367	0.000319626	24	18	15.0915
Cdkn1a	0.00670367	0.000319626	24	4.5	14.3864
Eif3b	0.00670367	0.000319626	24	6	13.4886
Cetn3	0.00670367	0.000319626	24	16.5	12.4925
Churc1	0.00670367	0.000319626	24	6	11.721
Pdcd10	0.00670367	0.000319626	24	15	9.85909
Pnp2	0.00670367	0.000319626	24	12	9.21893
Zfp36l1	0.00670367	0.000319626	24	19.5	8.66993
Htra1	0.00670367	0.000319626	24	3	7.74085
Tax1bp3	0.00670367	0.000319626	24	7.5	7.59225
Serpinb1a	0.00670367	0.000319626	24	13.5	6.90483
Cdca3	0.00670367	0.000319626	24	1.5	6.84846
Ap3s1	0.00670367	0.000319626	24	16.5	6.33754
Aaed1	0.00670367	0.000319626	24	19.5	6.23358
Phc2	0.00670367	0.000319626	24	1.5	6.22179
Per3	0.00670367	0.000319626	24	12	6.21954
Eif3c	0.00670367	0.000319626	24	7.5	5.8436
Rab9	0.00670367	0.000319626	24	16.5	5.84312
Prc1	0.00670367	0.000319626	24	0	5.72466
Plscr3	0.00670367	0.000319626	24	6	5.50545
Adprh	0.00670367	0.000319626	24	6	5.48889
Blvrb	0.00670367	0.000319626	24	7.5	5.29409
Ap2m1	0.00670367	0.000319626	24	7.5	5.05432
Ehmt2	0.00670367	0.000319626	24	4.5	5.00411
Tor1aip1	0.00670367	0.000319626	24	18	4.99803
Itgb5	0.00670367	0.000319626	24	1.5	4.99699
Hist3h2a	0.00670367	0.000319626	24	15	4.93026
Ctsa	0.00670367	0.000319626	24	6	4.77887
Gtf2f2	0.00670367	0.000319626	24	1.5	4.28841
Pxdc1	0.00670367	0.000319626	24	4.5	4.0187
Cmtm7	0.00670367	0.000319626	24	6	3.738
Ruvbl1	0.00670367	0.000319626	24	4.5	3.70451
Entpd4	0.00670367	0.000319626	24	4.5	3.49509
Esrra	0.00670367	0.000319626	24	6	3.45564
Gstt2	0.00670367	0.000319626	24	7.5	3.22952
Supt5	0.00670367	0.000319626	24	3	2.89136
Rmnd5b	0.00670367	0.000319626	24	3	2.88655
Lman2	0.00670367	0.000319626	24	3	2.82447
Fbxw4	0.00670367	0.000319626	24	6	2.80091
Mecr	0.00670367	0.000319626	24	6	2.73723
Glrx	0.00670367	0.000319626	24	12	2.71879
Cdkn3	0.00670367	0.000319626	24	3	2.58684
Rnf115	0.00670367	0.000319626	24	16.5	2.57466
Rnd2	0.00670367	0.000319626	24	6	2.37436
H13	0.00670367	0.000319626	24	4.5	2.36488
Man2c1	0.00670367	0.000319626	24	6	2.35709
Map3k6	0.00670367	0.000319626	24	7.5	2.34517
Tars2	0.00670367	0.000319626	24	3	2.33436
Gch1	0.00670367	0.000319626	24	16.5	2.31845
Mki67	0.00670367	0.000319626	24	0	2.26007
Slc52a3	0.00670367	0.000319626	24	9	2.07537
Evi5	0.00670367	0.000319626	24	18	1.98707
3110056K07Rik	0.00670367	0.000319626	24	18	1.71329
Eef2kmt	0.00670367	0.000319626	24	6	1.63994
Cryl1	0.00670367	0.000319626	24	7.5	1.62474
Aadac	0.00670367	0.000319626	24	18	1.58584
Trim59	0.00670367	0.000319626	24	19.5	1.52068
Snx11	0.00670367	0.000319626	24	4.5	1.45044
Rnf26	0.00670367	0.000319626	24	1.5	1.40103
Telo2	0.00670367	0.000319626	24	3	1.34133
Cnp	0.00670367	0.000319626	24	3	1.18365
Agtrap	0.00670367	0.000319626	24	4.5	1.14627
H2-T24	0.00670367	0.000319626	24	16.5	1.10849
Lrwd1	0.00670367	0.000319626	24	1.5	1.07917
Map2k6	0.00670367	0.000319626	24	15	1.06343
Emc8	0.00670367	0.000319626	24	3	1.05925
Dap3	0.00670367	0.000319626	24	7.5	0.955043
Kcnv1	0.00670367	0.000319626	24	21	0.911789
Csdc2	0.00670367	0.000319626	24	0	0.893941
Cbs	0.00670367	0.000319626	24	7.5	0.877867
Slc4a7	0.00670367	0.000319626	24	22.5	0.858003
Miga2	0.00670367	0.000319626	24	3	0.848289
Hey1	0.00670367	0.000319626	24	22.5	0.836851
Gm12216	0.00670367	0.000319626	24	7.5	0.767532
St6galnac6	0.00670367	0.000319626	24	4.5	0.750226
Bub1	0.00670367	0.000319626	24	21	0.736754
4930470H14Rik	0.00670367	0.000319626	24	16.5	0.71021
Phospho1	0.00670367	0.000319626	24	9	0.663007
Gm38426	0.00670367	0.000319626	24	16.5	0.630608
Cd79b	0.00670367	0.000319626	24	6	0.58103
Slc43a2	0.00670367	0.000319626	24	3	0.499475
Cd40	0.00670367	0.000319626	24	9	0.49943
Cdk18	0.00670367	0.000319626	24	7.5	0.471449
Cep131	0.00670367	0.000319626	24	0	0.413858
Fam20a	0.00670367	0.000319626	24	0	0.382946
Alms1	0.00670367	0.000319626	24	18	0.247113
AI854703	0.00670367	0.000319626	24	6	0.158108
Trpc6	0.00770617	0.000368052	24	21	0.0647928
Gbp2b	0.00770617	0.000368052	24	18	0.0443043
Krt5	0.00813692	0.000416479	24	7.5	1056.32
Ptma	0.00813692	0.000416479	24	18	74.8418
Car3	0.00813692	0.000416479	24	12	48.1773
Npy	0.00813692	0.000416479	24	7.5	29.8163
Tpm2	0.00813692	0.000416479	24	9	26.1374
Sat1	0.00813692	0.000416479	24	16.5	25.3924
Atp6v1d	0.00813692	0.000416479	24	16.5	19.4765
Dynlt1f	0.00813692	0.000416479	24	15	18.6673
Oas3	0.00813692	0.000416479	24	18	12.077
Sec61a1	0.00813692	0.000416479	24	6	10.3194
Cyc1	0.00813692	0.000416479	24	6	10.0503
Mndal	0.00813692	0.000416479	24	16.5	9.66051
Ppdpf	0.00813692	0.000416479	24	7.5	9.16397
Arpc4	0.00813692	0.000416479	24	7.5	8.83244
Rab1b	0.00813692	0.000416479	24	7.5	8.69473
Cct7	0.00813692	0.000416479	24	6	8.42256
Psapl1	0.00813692	0.000416479	24	4.5	7.981
Ssna1	0.00813692	0.000416479	24	7.5	7.45783
Slc25a11	0.00813692	0.000416479	24	6	7.18487
Llgl2	0.00813692	0.000416479	24	6	6.60655
Dctn1	0.00813692	0.000416479	24	4.5	5.84647
Gmpr	0.00813692	0.000416479	24	6	5.37765
Ccs	0.00813692	0.000416479	24	6	5.34629
1810032O08Rik	0.00813692	0.000416479	24	6	5.30931
Hmgn5	0.00813692	0.000416479	24	19.5	5.0427
Gcat	0.00813692	0.000416479	24	7.5	4.98244
2019-03-05	0.00813692	0.000416479	24	18	4.71773
Ndufs4	0.00813692	0.000416479	24	7.5	4.69848
Pcnp	0.00813692	0.000416479	24	19.5	4.66849
Sh3tc2	0.00813692	0.000416479	24	4.5	4.43657
Pole3	0.00813692	0.000416479	24	16.5	4.34494
Eif2a	0.00813692	0.000416479	24	18	4.29167
Rgl2	0.00813692	0.000416479	24	4.5	4.24043
Mrpl32	0.00813692	0.000416479	24	15	4.1224
Mcm6	0.00813692	0.000416479	24	15	4.01555
Tmem265	0.00813692	0.000416479	24	6	3.96227
Sirt7	0.00813692	0.000416479	24	6	2.95209
Tmem214	0.00813692	0.000416479	24	4.5	2.87936
Tfrc	0.00813692	0.000416479	24	15	2.77028
4930453N24Rik	0.00813692	0.000416479	24	18	2.76982
Atad3a	0.00813692	0.000416479	24	3	2.76707
Gpsm2	0.00813692	0.000416479	24	0	2.69571
Lsp1	0.00813692	0.000416479	24	6	2.63778
0610037L13Rik	0.00813692	0.000416479	24	6	2.61579
Il1r1	0.00813692	0.000416479	24	0	2.5126
Grhpr	0.00813692	0.000416479	24	7.5	2.33339
Pld2	0.00813692	0.000416479	24	4.5	2.26325
Nt5c3b	0.00813692	0.000416479	24	6	2.24863
Irf2bp2	0.00813692	0.000416479	24	0	2.11622
Tmem63a	0.00813692	0.000416479	24	3	2.09542
Rb1cc1	0.00813692	0.000416479	24	18	1.66867
Wnt11	0.00813692	0.000416479	24	0	1.54016
Dbf4	0.00813692	0.000416479	24	0	1.50133
Ifrd2	0.00813692	0.000416479	24	9	1.38053
Nkd2	0.00813692	0.000416479	24	19.5	1.3773
Lhpp	0.00813692	0.000416479	24	9	1.27727
Srrd	0.00813692	0.000416479	24	4.5	1.27197
Apbb3	0.00813692	0.000416479	24	4.5	1.24201
Txnrd3	0.00813692	0.000416479	24	4.5	1.22224
Scmh1	0.00813692	0.000416479	24	6	1.1902
Htra3	0.00813692	0.000416479	24	1.5	1.15902
Smc6	0.00813692	0.000416479	24	18	1.04392
Cyp4f16	0.00813692	0.000416479	24	3	1.00159
Tmem106a	0.00813692	0.000416479	24	9	0.987342
Relb	0.00813692	0.000416479	24	0	0.926005
Sp140	0.00813692	0.000416479	24	16.5	0.858815
Fcrls	0.00813692	0.000416479	24	4.5	0.853567
Rnf138	0.00813692	0.000416479	24	18	0.840577
Ncald	0.00813692	0.000416479	24	22.5	0.838612
Pla2g15	0.00813692	0.000416479	24	4.5	0.815972
Slf1	0.00813692	0.000416479	24	18	0.642773
Spidr	0.00813692	0.000416479	24	19.5	0.63184
Fam234b	0.00813692	0.000416479	24	1.5	0.583748
Zfp651	0.00813692	0.000416479	24	3	0.538238
Pde1b	0.00813692	0.000416479	24	1.5	0.454082
Fam19a5	0.00813692	0.000416479	24	3	0.431387
Zfr2	0.00813692	0.000416479	24	4.5	0.414523
Kntc1	0.00813692	0.000416479	24	19.5	0.405705
Tmem44	0.00813692	0.000416479	24	1.5	0.388242
Mamstr	0.00813692	0.000416479	24	4.5	0.348675
Palb2	0.00813692	0.000416479	24	19.5	0.312986
Cadm2	0.00813692	0.000416479	24	22.5	0.144212
4930511M06Rik	0.00813692	0.000416479	24	21	0.139686
Soga1	0.00813692	0.000416479	24	1.5	0.128479
H2-Q6	0.00932592	0.000478096	24	18	0.444461
Sprr2f	0.00932592	0.000478096	24	18	0.430253
Oaz1	0.0098104	0.000539714	24	6	59.2592
Pglyrp1	0.0098104	0.000539714	24	6	50.0356
Tuba1b	0.0098104	0.000539714	24	6	37.6692
Ckb	0.0098104	0.000539714	24	1.5	17.0337
Irf1	0.0098104	0.000539714	24	10.5	15.1149
Chac1	0.0098104	0.000539714	24	7.5	12.853
Rrp1	0.0098104	0.000539714	24	4.5	12.8174
Polb	0.0098104	0.000539714	24	1.5	11.6449
Cd81	0.0098104	0.000539714	24	3	9.35749
Efhd2	0.0098104	0.000539714	24	7.5	8.95674
1810011O10Rik	0.0098104	0.000539714	24	19.5	8.76929
Paics	0.0098104	0.000539714	24	18	8.16444
Tbcb	0.0098104	0.000539714	24	7.5	8.08572
Sar1a	0.0098104	0.000539714	24	3	6.82538
Gtf2f1	0.0098104	0.000539714	24	6	6.37232
Dapk1	0.0098104	0.000539714	24	0	6.27196
Ufc1	0.0098104	0.000539714	24	7.5	6.13398
Glmp	0.0098104	0.000539714	24	6	5.7387
Brms1	0.0098104	0.000539714	24	6	5.33603
Dnajc4	0.0098104	0.000539714	24	6	5.28663
Sra1	0.0098104	0.000539714	24	7.5	5.00766
Qsox1	0.0098104	0.000539714	24	7.5	4.69008
Tmem165	0.0098104	0.000539714	24	18	4.41842
Ube2a	0.0098104	0.000539714	24	16.5	4.41341
Tyro3	0.0098104	0.000539714	24	6	3.77652
Cnpy3	0.0098104	0.000539714	24	6	3.57299
Mcm3	0.0098104	0.000539714	24	15	3.5435
Acsl3	0.0098104	0.000539714	24	21	3.54155
Lhfp	0.0098104	0.000539714	24	0	3.43912
Tab1	0.0098104	0.000539714	24	4.5	3.42284
Hspbp1	0.0098104	0.000539714	24	7.5	3.35305
Hmgcl	0.0098104	0.000539714	24	6	3.27255
Ralb	0.0098104	0.000539714	24	10.5	3.08618
Serhl	0.0098104	0.000539714	24	7.5	3.03372
Gba	0.0098104	0.000539714	24	6	2.86383
Tbcc	0.0098104	0.000539714	24	6	2.81495
Lrpap1	0.0098104	0.000539714	24	4.5	2.80199
Xab2	0.0098104	0.000539714	24	6	2.72955
Lamb3	0.0098104	0.000539714	24	6	2.64737
Chpf	0.0098104	0.000539714	24	1.5	2.57505
Aurkb	0.0098104	0.000539714	24	22.5	2.37659
Mgat4b	0.0098104	0.000539714	24	3	2.12951
Ptges2	0.0098104	0.000539714	24	6	2.00998
Rrp9	0.0098104	0.000539714	24	6	1.9796
Tmed1	0.0098104	0.000539714	24	6	1.94121
Tom1	0.0098104	0.000539714	24	7.5	1.89759
Ifit2	0.0098104	0.000539714	24	18	1.84524
Cdk20	0.0098104	0.000539714	24	1.5	1.75048
Il15	0.0098104	0.000539714	24	16.5	1.72203
Pecr	0.0098104	0.000539714	24	7.5	1.67797
Card14	0.0098104	0.000539714	24	4.5	1.67676
Mctp2	0.0098104	0.000539714	24	16.5	1.61843
Birc5	0.0098104	0.000539714	24	22.5	1.57146
Gm13305	0.0098104	0.000539714	24	4.5	1.51515
C4b	0.0098104	0.000539714	24	1.5	1.50125
Ms4a6c	0.0098104	0.000539714	24	18	1.48854
Nubpl	0.0098104	0.000539714	24	7.5	1.4363
Dpy19l1	0.0098104	0.000539714	24	1.5	1.32343
Zfp296	0.0098104	0.000539714	24	15	1.24449
Ltb	0.0098104	0.000539714	24	6	1.23939
Prr15l	0.0098104	0.000539714	24	6	1.23672
Ndc80	0.0098104	0.000539714	24	21	1.21172
Pex11g	0.0098104	0.000539714	24	6	1.19183
Rabepk	0.0098104	0.000539714	24	6	1.18785
Trim3	0.0098104	0.000539714	24	0	1.16534
Top3b	0.0098104	0.000539714	24	3	1.13834
Arsa	0.0098104	0.000539714	24	4.5	1.10075
Tdrp	0.0098104	0.000539714	24	18	1.07113
Bcl6	0.0098104	0.000539714	24	18	1.04042
Ttll3	0.0098104	0.000539714	24	6	0.965059
Krit1	0.0098104	0.000539714	24	18	0.91637
Ncapd3	0.0098104	0.000539714	24	19.5	0.858949
Wnt5b	0.0098104	0.000539714	24	6	0.836578
Gzmm	0.0098104	0.000539714	24	9	0.720743
Depdc1a	0.0098104	0.000539714	24	19.5	0.676667
Rasl11a	0.0098104	0.000539714	24	0	0.616636
Mob3b	0.0098104	0.000539714	24	18	0.478142
Lama2	0.0098104	0.000539714	24	3	0.476928
Acot2	0.0098104	0.000539714	24	4.5	0.44649
Hunk	0.0098104	0.000539714	24	1.5	0.442406
Ap4e1	0.0098104	0.000539714	24	19.5	0.432159
Skp2	0.0098104	0.000539714	24	19.5	0.420825
Aatk	0.0098104	0.000539714	24	3	0.420029
Mcph1	0.0098104	0.000539714	24	19.5	0.369173
Fndc5	0.0098104	0.000539714	24	6	0.29497
Cep126	0.0098104	0.000539714	24	19.5	0.241743
Cnnm1	0.0098104	0.000539714	24	21	0.21478
Fam109b	0.0098104	0.000539714	24	3	0.206249
Amdhd1	0.0098104	0.000539714	24	6	0.158543
Kcnn1	0.0098104	0.000539714	24	4.5	0.130164
Chrna6	0.0098104	0.000539714	24	0	0.120993
Fam196a	0.0098104	0.000539714	24	16.5	0.0959538
A530032D15Rik	0.0112114	0.000617703	24	16.5	0.179347
Il2rb	0.0112114	0.000617703	24	15	0.0644457
S100a6	0.011645	0.000695692	24	7.5	610.483
Ifitm3	0.011645	0.000695692	24	16.5	121.379
Arpc2	0.011645	0.000695692	24	13.5	39.8183
Psmb8	0.011645	0.000695692	24	15	25.627
Mall	0.011645	0.000695692	24	13.5	22.2625
Ppp1r15a	0.011645	0.000695692	24	21	20.6591
Tuft1	0.011645	0.000695692	24	4.5	15.1589
Ccdc12	0.011645	0.000695692	24	6	15.1497
Uaca	0.011645	0.000695692	24	6	14.9893
Clk1	0.011645	0.000695692	24	18	14.4807
Coa3	0.011645	0.000695692	24	7.5	12.9278
Nr1d2	0.011645	0.000695692	24	12	12.7111
Asnsd1	0.011645	0.000695692	24	16.5	10.1246
Epn1	0.011645	0.000695692	24	4.5	9.01283
Stat2	0.011645	0.000695692	24	18	9.00761
Sec61g	0.011645	0.000695692	24	7.5	8.54297
Scgb2b24	0.011645	0.000695692	24	15	7.65539
Aprt	0.011645	0.000695692	24	6	7.59687
Psmd13	0.011645	0.000695692	24	6	7.23001
Bre	0.011645	0.000695692	24	9	6.8505
Csnk1g2	0.011645	0.000695692	24	6	6.24888
Stk11	0.011645	0.000695692	24	4.5	6.07103
Agap3	0.011645	0.000695692	24	3	5.7221
Hexa	0.011645	0.000695692	24	1.5	5.59801
Lrp10	0.011645	0.000695692	24	4.5	5.38813
Fam111a	0.011645	0.000695692	24	18	4.47923
Ppp1r11	0.011645	0.000695692	24	7.5	4.47116
Slc44a4	0.011645	0.000695692	24	9	4.31194
Btg2	0.011645	0.000695692	24	0	4.10549
Ormdl2	0.011645	0.000695692	24	15	3.99588
H2-Q8	0.011645	0.000695692	24	16.5	3.95616
Mapkapk2	0.011645	0.000695692	24	6	3.88924
Cib2	0.011645	0.000695692	24	6	3.70743
Abhd14b	0.011645	0.000695692	24	4.5	3.62483
Slc27a4	0.011645	0.000695692	24	6	3.33294
Ddx54	0.011645	0.000695692	24	4.5	3.22775
Dhx9	0.011645	0.000695692	24	19.5	3.18167
Ltb4r2	0.011645	0.000695692	24	6	3.17032
Sdr39u1	0.011645	0.000695692	24	6	3.08407
Rhoj	0.011645	0.000695692	24	21	2.95877
Chad	0.011645	0.000695692	24	0	2.83494
Klc4	0.011645	0.000695692	24	6	2.82447
Qdpr	0.011645	0.000695692	24	7.5	2.79863
Lrrc45	0.011645	0.000695692	24	1.5	2.79851
Zfyve19	0.011645	0.000695692	24	4.5	2.72557
Rce1	0.011645	0.000695692	24	6	2.69044
Rnf31	0.011645	0.000695692	24	18	2.66851
Slc35b2	0.011645	0.000695692	24	6	2.62106
Tmem115	0.011645	0.000695692	24	4.5	2.61336
Dnajc30	0.011645	0.000695692	24	6	2.56271
Slc38a10	0.011645	0.000695692	24	3	2.4279
Kif2c	0.011645	0.000695692	24	0	2.40691
Pbx3	0.011645	0.000695692	24	19.5	2.22961
Fam193b	0.011645	0.000695692	24	4.5	2.17474
St8sia6	0.011645	0.000695692	24	18	2.0694
Lsm12	0.011645	0.000695692	24	13.5	1.96367
Nxt2	0.011645	0.000695692	24	18	1.88003
Cdadc1	0.011645	0.000695692	24	19.5	1.87957
Yipf2	0.011645	0.000695692	24	7.5	1.70331
Comp	0.011645	0.000695692	24	3	1.69529
Sppl2b	0.011645	0.000695692	24	1.5	1.65214
Pold3	0.011645	0.000695692	24	18	1.5889
Prmt7	0.011645	0.000695692	24	6	1.55171
Tmem132a	0.011645	0.000695692	24	1.5	1.54329
Capsl	0.011645	0.000695692	24	10.5	1.53545
Ccdc61	0.011645	0.000695692	24	4.5	1.51169
Sostdc1	0.011645	0.000695692	24	19.5	1.50419
Pck2	0.011645	0.000695692	24	1.5	1.49478
Rgcc	0.011645	0.000695692	24	12	1.45431
Trp53i13	0.011645	0.000695692	24	6	1.4434
Tyr	0.011645	0.000695692	24	19.5	1.39649
Cd276	0.011645	0.000695692	24	4.5	1.33111
Sphk1	0.011645	0.000695692	24	6	1.3066
Fmr1	0.011645	0.000695692	24	18	1.2543
Vps37d	0.011645	0.000695692	24	6	1.17395
Cars2	0.011645	0.000695692	24	6	1.15502
Lncppara	0.011645	0.000695692	24	6	1.10869
Cdc25c	0.011645	0.000695692	24	1.5	1.10473
Habp4	0.011645	0.000695692	24	4.5	1.06469
Fam83b	0.011645	0.000695692	24	18	1.04297
Fam189a2	0.011645	0.000695692	24	1.5	1.01996
Kif18b	0.011645	0.000695692	24	22.5	0.952375
Tekt5	0.011645	0.000695692	24	7.5	0.925186
Gtse1	0.011645	0.000695692	24	0	0.840351
Ptpre	0.011645	0.000695692	24	1.5	0.775239
Nr4a1	0.011645	0.000695692	24	19.5	0.773054
Smyd5	0.011645	0.000695692	24	6	0.758749
Rflna	0.011645	0.000695692	24	1.5	0.742867
Slfn5	0.011645	0.000695692	24	16.5	0.727498
Hap1	0.011645	0.000695692	24	18	0.707386
Itga2b	0.011645	0.000695692	24	3	0.693671
Mturn	0.011645	0.000695692	24	19.5	0.666546
Ms4a6d	0.011645	0.000695692	24	19.5	0.631583
Mllt3	0.011645	0.000695692	24	18	0.583241
Polr3f	0.011645	0.000695692	24	19.5	0.5754
Adamts2	0.011645	0.000695692	24	3	0.567841
Ccdc92	0.011645	0.000695692	24	18	0.560929
Ccl20	0.011645	0.000695692	24	21	0.556304
Mcm8	0.011645	0.000695692	24	18	0.545688
Phf19	0.011645	0.000695692	24	18	0.522251
Gfra2	0.011645	0.000695692	24	22.5	0.463727
Prg4	0.011645	0.000695692	24	1.5	0.459271
Msx1	0.011645	0.000695692	24	0	0.446953
Zbtb44	0.011645	0.000695692	24	18	0.41992
Asphd2	0.011645	0.000695692	24	1.5	0.372721
Ctps2	0.011645	0.000695692	24	3	0.342425
Vstm4	0.011645	0.000695692	24	3	0.329406
Gm15408	0.011645	0.000695692	24	6	0.28547
Sptb	0.011645	0.000695692	24	22.5	0.195481
Pla2g4c	0.011645	0.000695692	24	18	0.183112
Kcnip4	0.011645	0.000695692	24	19.5	0.17234
Meltf	0.011645	0.000695692	24	7.5	0.145617
Cacng5	0.011645	0.000695692	24	22.5	0.108245
Lama1	0.011645	0.000695692	24	7.5	0.0564091
Gm826	0.0132707	0.000793896	24	6	0.353353
Gdf15	0.0132707	0.000793896	24	18	0.219629
Lypd2	0.0138904	0.000892099	24	7.5	974.583
H2-K1	0.0138904	0.000892099	24	16.5	103.961
Tubb4b	0.0138904	0.000892099	24	6	92.2479
Anxa1	0.0138904	0.000892099	24	16.5	72.0409
AA467197	0.0138904	0.000892099	24	10.5	53.8438
Evpl	0.0138904	0.000892099	24	6	39.5986
Sumo2	0.0138904	0.000892099	24	16.5	36.3655
H2-T23	0.0138904	0.000892099	24	16.5	33.4856
Aqp1	0.0138904	0.000892099	24	6	30.4215
Swi5	0.0138904	0.000892099	24	13.5	23.3147
Lpcat4	0.0138904	0.000892099	24	7.5	19.1448
Snrpd2	0.0138904	0.000892099	24	7.5	18.0506
Cope	0.0138904	0.000892099	24	7.5	12.7308
Smim10l1	0.0138904	0.000892099	24	18	12.2807
Polr2e	0.0138904	0.000892099	24	6	11.0706
Nptn	0.0138904	0.000892099	24	16.5	10.5736
Pcbp2	0.0138904	0.000892099	24	18	10.1391
Acaa2	0.0138904	0.000892099	24	9	10.0308
Igfbp4	0.0138904	0.000892099	24	1.5	9.30214
Mfap3l	0.0138904	0.000892099	24	19.5	7.23134
Taf13	0.0138904	0.000892099	24	0	7.13861
Prkcsh	0.0138904	0.000892099	24	6	6.41203
Mfsd5	0.0138904	0.000892099	24	6	6.18342
Gps1	0.0138904	0.000892099	24	6	6.02532
Nxf1	0.0138904	0.000892099	24	19.5	5.99015
Stub1	0.0138904	0.000892099	24	6	5.91435
Marcks	0.0138904	0.000892099	24	0	5.88259
Cmpk2	0.0138904	0.000892099	24	16.5	5.85466
H2afx	0.0138904	0.000892099	24	0	5.23797
Tex264	0.0138904	0.000892099	24	6	5.2189
Naprt	0.0138904	0.000892099	24	4.5	5.06243
Acsm1	0.0138904	0.000892099	24	3	4.9712
Urod	0.0138904	0.000892099	24	4.5	4.44684
Dtx3	0.0138904	0.000892099	24	1.5	4.44107
Bik	0.0138904	0.000892099	24	3	4.12143
Nsmce1	0.0138904	0.000892099	24	7.5	3.23727
Nudt22	0.0138904	0.000892099	24	6	3.12459
Gins4	0.0138904	0.000892099	24	16.5	2.96246
Cdk1	0.0138904	0.000892099	24	22.5	2.78277
Med11	0.0138904	0.000892099	24	9	2.61746
Cog4	0.0138904	0.000892099	24	4.5	2.51304
Rab34	0.0138904	0.000892099	24	6	2.40278
Lox	0.0138904	0.000892099	24	0	2.38742
Taf1d	0.0138904	0.000892099	24	18	2.37372
Pdlim4	0.0138904	0.000892099	24	1.5	2.36146
Emx2	0.0138904	0.000892099	24	18	2.34035
Kctd15	0.0138904	0.000892099	24	1.5	2.20799
Cpz	0.0138904	0.000892099	24	3	2.18364
Thoc6	0.0138904	0.000892099	24	6	2.17876
Slfn1	0.0138904	0.000892099	24	16.5	2.10293
Adm	0.0138904	0.000892099	24	21	2.07621
Litaf	0.0138904	0.000892099	24	3	2.0062
Pon3	0.0138904	0.000892099	24	16.5	1.91194
Nuf2	0.0138904	0.000892099	24	22.5	1.88055
Klhl25	0.0138904	0.000892099	24	4.5	1.74582
Lime1	0.0138904	0.000892099	24	0	1.61411
Trpt1	0.0138904	0.000892099	24	6	1.55367
Nek2	0.0138904	0.000892099	24	0	1.53477
Mgst2	0.0138904	0.000892099	24	7.5	1.49718
Tomm40l	0.0138904	0.000892099	24	4.5	1.4957
Vcpkmt	0.0138904	0.000892099	24	15	1.49449
Spag5	0.0138904	0.000892099	24	22.5	1.44084
Gadd45g	0.0138904	0.000892099	24	7.5	1.36205
Pcnx3	0.0138904	0.000892099	24	1.5	1.34118
Sirt4	0.0138904	0.000892099	24	19.5	1.28838
Tex30	0.0138904	0.000892099	24	16.5	1.26148
Chek2	0.0138904	0.000892099	24	18	1.24112
2019-03-02	0.0138904	0.000892099	24	6	1.21219
Ggct	0.0138904	0.000892099	24	6	1.14503
Prr11	0.0138904	0.000892099	24	0	1.13686
Tbc1d10b	0.0138904	0.000892099	24	3	1.1283
Clca2	0.0138904	0.000892099	24	21	1.07356
Rpap2	0.0138904	0.000892099	24	19.5	0.855742
Wdr73	0.0138904	0.000892099	24	1.5	0.816416
Cdca2	0.0138904	0.000892099	24	0	0.75207
Jmjd4	0.0138904	0.000892099	24	21	0.722678
Ntf5	0.0138904	0.000892099	24	6	0.711973
Pdxp	0.0138904	0.000892099	24	6	0.70495
Wdr90	0.0138904	0.000892099	24	19.5	0.697397
Fhit	0.0138904	0.000892099	24	10.5	0.611495
Atp13a4	0.0138904	0.000892099	24	3	0.590609
Arhgap19	0.0138904	0.000892099	24	1.5	0.492644
Gatb	0.0138904	0.000892099	24	7.5	0.4758
Zfp626	0.0138904	0.000892099	24	18	0.463433
Gbp8	0.0138904	0.000892099	24	16.5	0.441418
Dhx37	0.0138904	0.000892099	24	0	0.42715
Adcyap1r1	0.0138904	0.000892099	24	6	0.419244
Zfp775	0.0138904	0.000892099	24	4.5	0.412391
Zfp239	0.0138904	0.000892099	24	3	0.411069
Cd3g	0.0138904	0.000892099	24	16.5	0.402716
Cenpj	0.0138904	0.000892099	24	19.5	0.392773
Ccdc136	0.0138904	0.000892099	24	0	0.374707
Prag1	0.0138904	0.000892099	24	1.5	0.343919
Vipr2	0.0138904	0.000892099	24	22.5	0.326389
Rgs16	0.0138904	0.000892099	24	21	0.294794
Mettl25	0.0138904	0.000892099	24	18	0.277591
Map1b	0.0138904	0.000892099	24	21	0.266526
Atad5	0.0138904	0.000892099	24	18	0.258337
Dchs1	0.0138904	0.000892099	24	1.5	0.218428
Zfp455	0.0138904	0.000892099	24	18	0.170639
Pcdhac1	0.0138904	0.000892099	24	19.5	0.167146
Arhgap20	0.0138904	0.000892099	24	21	0.16015
Serpina3h	0.0138904	0.000892099	24	4.5	0.152382
Ugt1a6b	0.0138904	0.000892099	24	0	0.139295
Kndc1	0.0138904	0.000892099	24	3	0.0900156
Kcng3	0.0138904	0.000892099	24	18	0.0859297
Cd69	0.0138904	0.000892099	24	18	0.0771753
Cnr1	0.0138904	0.000892099	24	22.5	0.0583754
Gm5941	0.0157661	0.00101514	24	1.5	0.679356
Ubd	0.0157661	0.00101514	24	15	0.400015
Ccr7	0.0157661	0.00101514	24	16.5	0.0907514
Tox3	0.0157661	0.00101514	24	0	0.0905168
Eif5a	0.0166051	0.00113818	24	7.5	36.2005
Rnh1	0.0166051	0.00113818	24	9	32.6072
Sec61b	0.0166051	0.00113818	24	9	21.5103
Rpl22l1	0.0166051	0.00113818	24	7.5	19.2543
Dynlt3	0.0166051	0.00113818	24	18	12.4756
Ssr4	0.0166051	0.00113818	24	7.5	12.0814
Cops9	0.0166051	0.00113818	24	7.5	10.4749
Pdcd4	0.0166051	0.00113818	24	18	10.248
Ppp4c	0.0166051	0.00113818	24	6	9.69122
Thbs1	0.0166051	0.00113818	24	19.5	8.14411
Sec13	0.0166051	0.00113818	24	6	7.29282
AI413582	0.0166051	0.00113818	24	6	7.04516
Lsm8	0.0166051	0.00113818	24	16.5	7.01993
1700047I17Rik2	0.0166051	0.00113818	24	15	6.03934
Babam1	0.0166051	0.00113818	24	6	5.44181
Sh3glb2	0.0166051	0.00113818	24	9	5.25187
Fmo1	0.0166051	0.00113818	24	13.5	5.15718
Slbp	0.0166051	0.00113818	24	18	5.02113
Gemin7	0.0166051	0.00113818	24	6	4.95693
Aida	0.0166051	0.00113818	24	18	4.89139
Ddost	0.0166051	0.00113818	24	7.5	4.8018
Triap1	0.0166051	0.00113818	24	6	4.78801
Ppp1r37	0.0166051	0.00113818	24	4.5	4.70118
Tsta3	0.0166051	0.00113818	24	6	4.17401
Sgpp1	0.0166051	0.00113818	24	19.5	4.01705
Anln	0.0166051	0.00113818	24	0	3.75822
Btf3l4	0.0166051	0.00113818	24	18	3.7173
Mcm2	0.0166051	0.00113818	24	15	3.71159
Osr2	0.0166051	0.00113818	24	16.5	3.59239
Nans	0.0166051	0.00113818	24	7.5	3.58227
Cgrrf1	0.0166051	0.00113818	24	13.5	3.57356
Os9	0.0166051	0.00113818	24	3	3.45973
Polr2d	0.0166051	0.00113818	24	6	3.42937
Nde1	0.0166051	0.00113818	24	0	3.29804
Nab2	0.0166051	0.00113818	24	4.5	3.20325
Ctnnbip1	0.0166051	0.00113818	24	1.5	3.08623
Jmjd8	0.0166051	0.00113818	24	4.5	2.98639
Slc35c2	0.0166051	0.00113818	24	6	2.84859
Fbxl6	0.0166051	0.00113818	24	1.5	2.76727
Ddah2	0.0166051	0.00113818	24	6	2.67824
Ncapd2	0.0166051	0.00113818	24	22.5	2.67003
Tmem141	0.0166051	0.00113818	24	7.5	2.55226
Camk1	0.0166051	0.00113818	24	4.5	2.5399
Smim19	0.0166051	0.00113818	24	6	2.5258
Cxx1a	0.0166051	0.00113818	24	4.5	2.49398
Kifc1	0.0166051	0.00113818	24	0	2.16415
Arfip2	0.0166051	0.00113818	24	4.5	2.15584
Fam43a	0.0166051	0.00113818	24	21	2.1358
Sil1	0.0166051	0.00113818	24	6	2.13571
2210016L21Rik	0.0166051	0.00113818	24	6	2.10966
Nme7	0.0166051	0.00113818	24	18	1.9509
Aebp1	0.0166051	0.00113818	24	1.5	1.92131
Lamb1	0.0166051	0.00113818	24	1.5	1.8718
Pcif1	0.0166051	0.00113818	24	4.5	1.79117
Smc4	0.0166051	0.00113818	24	19.5	1.7787
Mtfr1l	0.0166051	0.00113818	24	4.5	1.72754
Fscn1	0.0166051	0.00113818	24	7.5	1.65928
Osbpl8	0.0166051	0.00113818	24	18	1.65903
Strip1	0.0166051	0.00113818	24	1.5	1.65493
Gripap1	0.0166051	0.00113818	24	0	1.65289
2310034O05Rik	0.0166051	0.00113818	24	13.5	1.53519
Rpp30	0.0166051	0.00113818	24	19.5	1.51778
Flad1	0.0166051	0.00113818	24	4.5	1.4793
AI846148	0.0166051	0.00113818	24	7.5	1.40492
Ncoa5	0.0166051	0.00113818	24	3	1.39931
Thnsl2	0.0166051	0.00113818	24	6	1.35629
Timm21	0.0166051	0.00113818	24	18	1.32409
Tjap1	0.0166051	0.00113818	24	3	1.22776
Oip5	0.0166051	0.00113818	24	18	1.18838
Gfod2	0.0166051	0.00113818	24	6	1.18478
Zcchc2	0.0166051	0.00113818	24	18	1.0915
Slc25a25	0.0166051	0.00113818	24	0	1.08981
Rab31	0.0166051	0.00113818	24	4.5	1.0324
Galnt10	0.0166051	0.00113818	24	3	0.957133
Lyar	0.0166051	0.00113818	24	21	0.851602
Ankrd13d	0.0166051	0.00113818	24	7.5	0.843095
Ggt7	0.0166051	0.00113818	24	4.5	0.792574
Hemk1	0.0166051	0.00113818	24	6	0.790812
Rhou	0.0166051	0.00113818	24	4.5	0.768702
Dennd1a	0.0166051	0.00113818	24	0	0.715379
Elovl7	0.0166051	0.00113818	24	21	0.688637
4930579G24Rik	0.0166051	0.00113818	24	19.5	0.630148
Ell3	0.0166051	0.00113818	24	16.5	0.624785
Six3	0.0166051	0.00113818	24	19.5	0.594389
Mb21d1	0.0166051	0.00113818	24	15	0.58583
4933429O19Rik	0.0166051	0.00113818	24	18	0.569525
Plcxd1	0.0166051	0.00113818	24	1.5	0.514074
Adal	0.0166051	0.00113818	24	19.5	0.473071
Pomt2	0.0166051	0.00113818	24	22.5	0.449878
Slc7a7	0.0166051	0.00113818	24	4.5	0.441596
Trib3	0.0166051	0.00113818	24	0	0.432139
Cfap126	0.0166051	0.00113818	24	9	0.406835
Serpina9	0.0166051	0.00113818	24	21	0.374489
9930111J21Rik2	0.0166051	0.00113818	24	15	0.363455
Ifi207	0.0166051	0.00113818	24	16.5	0.317623
Adamts15	0.0166051	0.00113818	24	1.5	0.304285
Cideb	0.0166051	0.00113818	24	6	0.252011
Zfp783	0.0166051	0.00113818	24	4.5	0.248975
Zfp459	0.0166051	0.00113818	24	18	0.130546
Ccdc60	0.0166051	0.00113818	24	3	0.104858
Itgb3	0.0166051	0.00113818	24	3	0.098905
Gm18853	0.0166051	0.00113818	24	18	0.0535686
Pomc	0.0188095	0.00129158	24	7.5	0.124062
Ciita	0.0188095	0.00129158	24	16.5	0.112491
Prokr2	0.0188095	0.00129158	24	19.5	0.0607006
Ly6a	0.0195148	0.00144498	24	15	70.2448
Pcolce	0.0195148	0.00144498	24	4.5	26.7526
Ccnd1	0.0195148	0.00144498	24	15	18.6913
Hist1h2bc	0.0195148	0.00144498	24	16.5	17.4108
Ivns1abp	0.0195148	0.00144498	24	19.5	17.3108
Atp5g1	0.0195148	0.00144498	24	7.5	16.2712
Gm5938	0.0195148	0.00144498	24	15	15.0168
Fkbp8	0.0195148	0.00144498	24	7.5	14.9017
Ppib	0.0195148	0.00144498	24	7.5	14.3572
Anp32a	0.0195148	0.00144498	24	7.5	13.515
Abracl	0.0195148	0.00144498	24	13.5	11.8824
Ndufa7	0.0195148	0.00144498	24	7.5	10.0452
Thbs4	0.0195148	0.00144498	24	3	8.21655
Txn2	0.0195148	0.00144498	24	7.5	7.48545
Lsm4	0.0195148	0.00144498	24	7.5	7.2256
2810428I15Rik	0.0195148	0.00144498	24	7.5	6.38044
Ccnd2	0.0195148	0.00144498	24	13.5	5.95674
Cops3	0.0195148	0.00144498	24	15	5.90595
Csk	0.0195148	0.00144498	24	4.5	5.83332
Rac3	0.0195148	0.00144498	24	12	5.48265
Rsad2	0.0195148	0.00144498	24	16.5	5.47457
Kifc3	0.0195148	0.00144498	24	4.5	5.42385
Timm50	0.0195148	0.00144498	24	4.5	5.32164
Hint2	0.0195148	0.00144498	24	7.5	5.32023
Aars	0.0195148	0.00144498	24	6	5.23198
Marcksl1	0.0195148	0.00144498	24	9	5.15351
Flna	0.0195148	0.00144498	24	6	4.87687
Dgcr6	0.0195148	0.00144498	24	7.5	4.83997
Hint3	0.0195148	0.00144498	24	7.5	4.83494
Luc7l3	0.0195148	0.00144498	24	18	4.45571
Mylip	0.0195148	0.00144498	24	18	4.43557
Tank	0.0195148	0.00144498	24	18	3.90993
Mapk13	0.0195148	0.00144498	24	7.5	3.89426
Stoml2	0.0195148	0.00144498	24	6	3.817
Gga1	0.0195148	0.00144498	24	4.5	3.68542
Prpf6	0.0195148	0.00144498	24	4.5	3.44522
Alkbh6	0.0195148	0.00144498	24	7.5	3.40222
Egfl7	0.0195148	0.00144498	24	4.5	2.89568
Dmpk	0.0195148	0.00144498	24	0	2.8225
Ppie	0.0195148	0.00144498	24	7.5	2.70618
Rabggtb	0.0195148	0.00144498	24	19.5	2.66175
Sh3yl1	0.0195148	0.00144498	24	16.5	2.59874
Uckl1	0.0195148	0.00144498	24	3	2.58396
Gdpd3	0.0195148	0.00144498	24	9	2.53897
Rabggta	0.0195148	0.00144498	24	3	2.51595
Asf1b	0.0195148	0.00144498	24	19.5	2.44834
Mtfr1	0.0195148	0.00144498	24	18	2.43383
Vasn	0.0195148	0.00144498	24	7.5	2.37972
Faap20	0.0195148	0.00144498	24	6	2.37605
Fam134a	0.0195148	0.00144498	24	1.5	2.36848
Hadha	0.0195148	0.00144498	24	4.5	2.3278
Lnx1	0.0195148	0.00144498	24	12	2.00072
Map7d1	0.0195148	0.00144498	24	3	1.8983
Fahd2a	0.0195148	0.00144498	24	6	1.85657
Grpel1	0.0195148	0.00144498	24	7.5	1.83022
Tomm34	0.0195148	0.00144498	24	3	1.80262
Arhgap5	0.0195148	0.00144498	24	18	1.78473
Cxcl14	0.0195148	0.00144498	24	3	1.75727
R3hcc1	0.0195148	0.00144498	24	7.5	1.74991
Tyms	0.0195148	0.00144498	24	18	1.60518
Rab27a	0.0195148	0.00144498	24	19.5	1.56745
Snhg15	0.0195148	0.00144498	24	7.5	1.51701
Kiz	0.0195148	0.00144498	24	18	1.46451
Hdhd3	0.0195148	0.00144498	24	6	1.44938
Zfp638	0.0195148	0.00144498	24	18	1.44777
Dhdds	0.0195148	0.00144498	24	6	1.36871
Scrn1	0.0195148	0.00144498	24	6	1.35963
Ifi214	0.0195148	0.00144498	24	16.5	1.34263
Slc23a3	0.0195148	0.00144498	24	6	1.31988
Pik3ip1	0.0195148	0.00144498	24	9	1.2377
Paxbp1	0.0195148	0.00144498	24	19.5	1.21648
Ptger1	0.0195148	0.00144498	24	1.5	1.1831
Dhx34	0.0195148	0.00144498	24	4.5	1.15353
Rgs20	0.0195148	0.00144498	24	19.5	1.14916
Rapgef3	0.0195148	0.00144498	24	4.5	1.13685
Klhdc8b	0.0195148	0.00144498	24	4.5	1.11663
Scx	0.0195148	0.00144498	24	4.5	1.11329
Pot1a	0.0195148	0.00144498	24	18	1.11306
Pds5a	0.0195148	0.00144498	24	18	1.11186
Psmf1	0.0195148	0.00144498	24	6	1.0881
Tmem45b	0.0195148	0.00144498	24	7.5	1.0707
Sik3	0.0195148	0.00144498	24	19.5	1.04874
Setdb2	0.0195148	0.00144498	24	18	1.002
Nnat	0.0195148	0.00144498	24	4.5	0.995723
Rnft1	0.0195148	0.00144498	24	19.5	0.959443
Tekt2	0.0195148	0.00144498	24	3	0.953531
Tie1	0.0195148	0.00144498	24	1.5	0.952286
Smtn	0.0195148	0.00144498	24	3	0.946932
Trim72	0.0195148	0.00144498	24	4.5	0.921837
Man2b1	0.0195148	0.00144498	24	1.5	0.916676
Pla2g2f	0.0195148	0.00144498	24	22.5	0.86157
Tceal3	0.0195148	0.00144498	24	4.5	0.839118
Mthfd2l	0.0195148	0.00144498	24	18	0.789759
Klhl22	0.0195148	0.00144498	24	1.5	0.756645
Tulp3	0.0195148	0.00144498	24	0	0.747586
Sema6d	0.0195148	0.00144498	24	21	0.73
Slc46a1	0.0195148	0.00144498	24	6	0.726909
Adra2c	0.0195148	0.00144498	24	3	0.70173
Atg14	0.0195148	0.00144498	24	16.5	0.682928
Btbd6	0.0195148	0.00144498	24	3	0.679946
Dach1	0.0195148	0.00144498	24	3	0.675369
Maf	0.0195148	0.00144498	24	19.5	0.662362
Zfp959	0.0195148	0.00144498	24	16.5	0.615605
Hcn2	0.0195148	0.00144498	24	9	0.586196
Rnf223	0.0195148	0.00144498	24	7.5	0.58296
Slc12a9	0.0195148	0.00144498	24	3	0.54364
Cyp4a12a	0.0195148	0.00144498	24	4.5	0.517539
Rhox4d	0.0195148	0.00144498	24	7.5	0.507183
Nkd1	0.0195148	0.00144498	24	3	0.506908
Casp4	0.0195148	0.00144498	24	16.5	0.498966
Haus6	0.0195148	0.00144498	24	18	0.444031
Gys1	0.0195148	0.00144498	24	4.5	0.407603
Rad54l	0.0195148	0.00144498	24	18	0.403851
Mfsd3	0.0195148	0.00144498	24	7.5	0.387117
Limk1	0.0195148	0.00144498	24	18	0.317741
Wdr89	0.0195148	0.00144498	24	22.5	0.307861
Ppp2r2b	0.0195148	0.00144498	24	4.5	0.300158
Gm20605	0.0195148	0.00144498	24	3	0.289969
Arl5c	0.0195148	0.00144498	24	3	0.289018
5930430L01Rik	0.0195148	0.00144498	24	12	0.280663
Dock8	0.0195148	0.00144498	24	3	0.270152
Ccdc138	0.0195148	0.00144498	24	19.5	0.265037
Dlgap1	0.0195148	0.00144498	24	21	0.250622
Wdcp	0.0195148	0.00144498	24	19.5	0.249765
Grm4	0.0195148	0.00144498	24	22.5	0.235031
Panct2	0.0195148	0.00144498	24	18	0.206422
Gm3414	0.0195148	0.00144498	24	18	0.204409
Acacb	0.0195148	0.00144498	24	3	0.14434
Zfp882	0.0195148	0.00144498	24	18	0.138993
Acsm2	0.0195148	0.00144498	24	21	0.133376
Megf10	0.0195148	0.00144498	24	22.5	0.128099
Ahrr	0.0195148	0.00144498	24	3	0.0850876
Mmp10	0.0220611	0.00163532	24	9	0.22954
Gng3	0.0220611	0.00163532	24	22.5	0.154875
Fabp5	0.0231165	0.00182566	24	10.5	90.8843
Anxa7	0.0231165	0.00182566	24	10.5	21.4343
Eno1b	0.0231165	0.00182566	24	6	21.3295
Psap	0.0231165	0.00182566	24	1.5	20.6348
Arhgdib	0.0231165	0.00182566	24	12	18.9502
Mrfap1	0.0231165	0.00182566	24	4.5	15.8333
Ptrf	0.0231165	0.00182566	24	4.5	13.4919
Ppa1	0.0231165	0.00182566	24	9	12.1188
Dhx58	0.0231165	0.00182566	24	16.5	10.6116
Id3	0.0231165	0.00182566	24	22.5	8.87966
Csta1	0.0231165	0.00182566	24	7.5	8.84281
Cda	0.0231165	0.00182566	24	7.5	7.95391
Hdac7	0.0231165	0.00182566	24	4.5	7.90919
Hmgb2	0.0231165	0.00182566	24	21	7.62399
Spink7	0.0231165	0.00182566	24	22.5	6.44476
Ssu72	0.0231165	0.00182566	24	7.5	6.35146
Cpxm2	0.0231165	0.00182566	24	3	6.2967
Hbp1	0.0231165	0.00182566	24	18	6.11005
Yif1b	0.0231165	0.00182566	24	6	5.1366
Ltbr	0.0231165	0.00182566	24	4.5	5.06953
Mcrs1	0.0231165	0.00182566	24	6	5.03258
Adar	0.0231165	0.00182566	24	18	4.65793
Igbp1	0.0231165	0.00182566	24	18	4.61736
Sars	0.0231165	0.00182566	24	6	4.5808
Efna3	0.0231165	0.00182566	24	12	4.57691
Naxd	0.0231165	0.00182566	24	4.5	4.33049
S100a4	0.0231165	0.00182566	24	7.5	4.1944
Fbxl5	0.0231165	0.00182566	24	19.5	4.1926
Il17re	0.0231165	0.00182566	24	4.5	4.14515
Rrp7a	0.0231165	0.00182566	24	6	3.92709
Get4	0.0231165	0.00182566	24	7.5	3.59715
Fxyd6	0.0231165	0.00182566	24	4.5	3.45905
Ddx47	0.0231165	0.00182566	24	6	3.26476
Ap1b1	0.0231165	0.00182566	24	4.5	3.2604
Pex6	0.0231165	0.00182566	24	1.5	3.25621
Cdk5	0.0231165	0.00182566	24	4.5	3.1672
Atp9a	0.0231165	0.00182566	24	6	3.14417
Taz	0.0231165	0.00182566	24	3	3.1096
Gtpbp6	0.0231165	0.00182566	24	4.5	3.06538
Atg12	0.0231165	0.00182566	24	16.5	2.88557
Foxc1	0.0231165	0.00182566	24	19.5	2.65097
Slc22a18	0.0231165	0.00182566	24	6	2.62246
Mzt2	0.0231165	0.00182566	24	6	2.5165
Gm12657	0.0231165	0.00182566	24	15	2.45494
Tbc1d7	0.0231165	0.00182566	24	7.5	2.36526
Arfgap2	0.0231165	0.00182566	24	3	2.3148
Yrdc	0.0231165	0.00182566	24	16.5	2.24113
Htatip2	0.0231165	0.00182566	24	6	2.18382
Mib2	0.0231165	0.00182566	24	4.5	2.17606
Eng	0.0231165	0.00182566	24	22.5	2.01455
Plch2	0.0231165	0.00182566	24	1.5	1.99213
Procr	0.0231165	0.00182566	24	22.5	1.96572
Ccrl2	0.0231165	0.00182566	24	18	1.95116
Fance	0.0231165	0.00182566	24	3	1.89655
Bloc1s5	0.0231165	0.00182566	24	6	1.81083
2010107G23Rik	0.0231165	0.00182566	24	9	1.7606
Crbn	0.0231165	0.00182566	24	18	1.54575
Rab19	0.0231165	0.00182566	24	13.5	1.5288
Sp3os	0.0231165	0.00182566	24	7.5	1.50752
Lig1	0.0231165	0.00182566	24	16.5	1.48253
Foxm1	0.0231165	0.00182566	24	0	1.41104
Ect2	0.0231165	0.00182566	24	0	1.3977
Dnm1	0.0231165	0.00182566	24	6	1.35308
Hist2h3c2	0.0231165	0.00182566	24	19.5	1.3406
Twist2	0.0231165	0.00182566	24	1.5	1.259
Pnpo	0.0231165	0.00182566	24	7.5	1.2457
Ube2t	0.0231165	0.00182566	24	19.5	1.19278
Alyref2	0.0231165	0.00182566	24	1.5	1.17757
Pgf	0.0231165	0.00182566	24	4.5	1.17257
Cish	0.0231165	0.00182566	24	3	1.15691
Arc	0.0231165	0.00182566	24	18	1.08837
Lgals4	0.0231165	0.00182566	24	1.5	1.07732
Nudt17	0.0231165	0.00182566	24	7.5	1.07345
2610035D17Rik	0.0231165	0.00182566	24	3	1.06805
Gm37013	0.0231165	0.00182566	24	1.5	1.05499
Pdgfrb	0.0231165	0.00182566	24	1.5	1.04645
Prelid2	0.0231165	0.00182566	24	9	1.01813
Commd2	0.0231165	0.00182566	24	6	1.00578
Icam1	0.0231165	0.00182566	24	21	0.94955
Fcgbp	0.0231165	0.00182566	24	4.5	0.911687
Vamp5	0.0231165	0.00182566	24	6	0.900591
Klhl17	0.0231165	0.00182566	24	3	0.889219
Mapk7	0.0231165	0.00182566	24	3	0.853307
Aunip	0.0231165	0.00182566	24	18	0.836314
Ilvbl	0.0231165	0.00182566	24	3	0.814288
Recql5	0.0231165	0.00182566	24	4.5	0.77957
Ankrd24	0.0231165	0.00182566	24	1.5	0.742169
Phgr1	0.0231165	0.00182566	24	7.5	0.670216
Ankrd12	0.0231165	0.00182566	24	16.5	0.666338
Gm7102	0.0231165	0.00182566	24	18	0.644549
Kif4	0.0231165	0.00182566	24	0	0.640908
Smc2	0.0231165	0.00182566	24	19.5	0.602874
A930015D03Rik	0.0231165	0.00182566	24	18	0.60237
Tlcd2	0.0231165	0.00182566	24	6	0.592091
Npr1	0.0231165	0.00182566	24	0	0.58733
Nek3	0.0231165	0.00182566	24	1.5	0.584253
Zfp462	0.0231165	0.00182566	24	1.5	0.549915
Aplf	0.0231165	0.00182566	24	19.5	0.542512
Gstm7	0.0231165	0.00182566	24	6	0.522308
Helb	0.0231165	0.00182566	24	18	0.515251
Aspm	0.0231165	0.00182566	24	0	0.501814
9930012K11Rik	0.0231165	0.00182566	24	6	0.48017
Fat4	0.0231165	0.00182566	24	0	0.478563
Lrr1	0.0231165	0.00182566	24	16.5	0.477438
Upb1	0.0231165	0.00182566	24	7.5	0.433598
Tpmt	0.0231165	0.00182566	24	18	0.423474
Rdh16	0.0231165	0.00182566	24	18	0.364119
Gem	0.0231165	0.00182566	24	19.5	0.358194
Il4ra	0.0231165	0.00182566	24	3	0.354859
Fam217b	0.0231165	0.00182566	24	16.5	0.314805
Tmem81	0.0231165	0.00182566	24	3	0.314457
Fam81a	0.0231165	0.00182566	24	19.5	0.259091
Trim15	0.0231165	0.00182566	24	18	0.242828
Lrp8	0.0231165	0.00182566	24	19.5	0.185468
Gm10941	0.0231165	0.00182566	24	3	0.173147
Tll1	0.0231165	0.00182566	24	19.5	0.102857
Mzf1	0.0231165	0.00182566	24	22.5	0.0713839
Pde10a	0.0231165	0.00182566	24	18	0.0474806
F830016B08Rik	0.0231165	0.00182566	24	15	0.0426539
C4bp-ps1	0.0260393	0.00206073	24	6	0.296777
C130026I21Rik	0.0260393	0.00206073	24	18	0.280673
Gm13238	0.0260393	0.00206073	24	19.5	0.161419
Lgr5	0.0260393	0.00206073	24	19.5	0.0631367
Aldh3a1	0.0271502	0.0022958	24	7.5	991.444
H2-D1	0.0271502	0.0022958	24	15	64.603
Akr1a1	0.0271502	0.0022958	24	9	28.2997
Uqcrb	0.0271502	0.0022958	24	15	22.5114
Fmod	0.0271502	0.0022958	24	0	15.7413
Pcbd2	0.0271502	0.0022958	24	10.5	13.7271
Slc4a11	0.0271502	0.0022958	24	1.5	11.9078
Coq10b	0.0271502	0.0022958	24	13.5	11.9016
Ndufb2	0.0271502	0.0022958	24	7.5	10.8169
Sdhb	0.0271502	0.0022958	24	7.5	10.7213
Tmc4	0.0271502	0.0022958	24	6	9.81339
Nfkbiz	0.0271502	0.0022958	24	19.5	8.41605
Cd274	0.0271502	0.0022958	24	16.5	7.60623
H2afy	0.0271502	0.0022958	24	19.5	7.44787
Acss2	0.0271502	0.0022958	24	9	6.73578
Serpina3n	0.0271502	0.0022958	24	0	6.455
Psmd4	0.0271502	0.0022958	24	7.5	6.36211
Clstn1	0.0271502	0.0022958	24	3	6.19028
Fgfr1op2	0.0271502	0.0022958	24	16.5	5.6114
Gm2694	0.0271502	0.0022958	24	16.5	5.55146
Ndufaf3	0.0271502	0.0022958	24	6	4.94749
Rnf187	0.0271502	0.0022958	24	0	4.51513
Gpd1l	0.0271502	0.0022958	24	19.5	4.44145
Timm17a	0.0271502	0.0022958	24	7.5	4.39098
Alox12e	0.0271502	0.0022958	24	13.5	4.17715
Suclg1	0.0271502	0.0022958	24	7.5	4.10557
Ajuba	0.0271502	0.0022958	24	3	4.0935
Stx6	0.0271502	0.0022958	24	4.5	3.93862
Atxn10	0.0271502	0.0022958	24	9	3.86529
Sh3bp5l	0.0271502	0.0022958	24	7.5	3.79767
Racgap1	0.0271502	0.0022958	24	1.5	3.76588
Plat	0.0271502	0.0022958	24	3	3.70662
Melk	0.0271502	0.0022958	24	0	3.67108
Kazn	0.0271502	0.0022958	24	9	3.57193
Maged1	0.0271502	0.0022958	24	3	3.43787
Dpep1	0.0271502	0.0022958	24	4.5	3.32528
Irf2	0.0271502	0.0022958	24	18	3.11621
A430105I19Rik	0.0271502	0.0022958	24	9	2.98567
Prelp	0.0271502	0.0022958	24	1.5	2.88758
Tspan17	0.0271502	0.0022958	24	7.5	2.84547
Ppp1r16a	0.0271502	0.0022958	24	4.5	2.84126
Nubp2	0.0271502	0.0022958	24	6	2.78699
Alg14	0.0271502	0.0022958	24	18	2.77542
Spc25	0.0271502	0.0022958	24	22.5	2.60781
Fam207a	0.0271502	0.0022958	24	6	2.47026
3110040N11Rik	0.0271502	0.0022958	24	7.5	2.45162
Tpx2	0.0271502	0.0022958	24	0	2.43114
Spryd3	0.0271502	0.0022958	24	6	2.39181
Comt	0.0271502	0.0022958	24	6	2.38044
Pcbp4	0.0271502	0.0022958	24	0	2.30845
Erap1	0.0271502	0.0022958	24	18	2.15196
Mx2	0.0271502	0.0022958	24	18	2.10843
Hmgb3	0.0271502	0.0022958	24	18	2.10639
Cdsn	0.0271502	0.0022958	24	12	2.09801
Ythdf2	0.0271502	0.0022958	24	19.5	1.80833
Dnajb9	0.0271502	0.0022958	24	16.5	1.65888
Adsl	0.0271502	0.0022958	24	4.5	1.6336
[truncated: 526 more rows]
