# Supplementary material for: Short-Term High Fructose Intake Impairs Diurnal Oscillations in the Murine Cornea
Source: Invest Ophthalmol Vis Sci. 2021 Aug 20;62(10):22. doi: 10.1167/iovs.62.10.22 (PMC8383902; doi:10.1167/iovs.62.10.22)
Supplement: Supplement 2 [file iovs-62-10-22_s002.xlsx]

## Sheet: Sheet1
KEGG Pathway Term ID	KEGG Pathway Term Desc	KEGG Pathway Term Level1	KEGG Pathway Term Level2	Term Candidate Gene Num	P value	Q value
4080	Neuroactive ligand-receptor interaction	Environmental Information Processing	Signaling molecules and interaction	26	1.48547e-19	1.01012e-17
4728	Dopaminergic synapse	Organismal Systems	Nervous system	21	3.18309e-20	4.329e-18
4723	Retrograde endocannabinoid signaling	Organismal Systems	Nervous system	20	1.32462e-18	6.00496e-17
4724	Glutamatergic synapse	Organismal Systems	Nervous system	18	7.67069e-18	2.60803e-16
4726	Serotonergic synapse	Organismal Systems	Nervous system	18	8.35849e-17	2.27351e-15
4725	Cholinergic synapse	Organismal Systems	Nervous system	16	2.5485e-15	4.95137e-14
4024	cAMP signaling pathway	Environmental Information Processing	Signal transduction	15	2.14642e-10	2.91914e-09
4730	Long-term depression	Organismal Systems	Nervous system	14	2.06345e-16	4.67717e-15
4727	GABAergic synapse	Organismal Systems	Nervous system	14	3.8563e-14	6.55571e-13
4713	Circadian entrainment	Organismal Systems	Environmental adaptation	12	5.93174e-11	8.96353e-10
1100	Metabolic pathways	Metabolism	Global and overview maps	12	0.665126	0.729492
4010	MAPK signaling pathway	Environmental Information Processing	Signal transduction	11	0.000122298	0.000663301
4720	Long-term potentiation	Organismal Systems	Nervous system	10	5.96648e-10	7.37673e-09
4270	Vascular smooth muscle contraction	Organismal Systems	Circulatory system	10	2.1481e-07	2.08672e-06
4921	Oxytocin signaling pathway	Organismal Systems	Endocrine system	10	1.23772e-06	1.05206e-05
4020	Calcium signaling pathway	Environmental Information Processing	Signal transduction	10	8.53433e-06	6.44816e-05
4540	Gap junction	Cellular Processes	Cellular community - eukaryotes	9	9.08903e-08	9.87805e-07
4750	Inflammatory mediator regulation of TRP channels	Organismal Systems	Sensory system	9	2.4966e-06	1.99728e-05
4022	cGMP-PKG signaling pathway	Environmental Information Processing	Signal transduction	9	2.5201e-05	0.000155788
4015	Rap1 signaling pathway	Environmental Information Processing	Signal transduction	9	0.000126808	0.000663301
4151	PI3K-Akt signaling pathway	Environmental Information Processing	Signal transduction	9	0.00778283	0.0230101
4721	Synaptic vesicle cycle	Organismal Systems	Nervous system	8	9.44225e-08	9.87805e-07
4742	Taste transduction	Organismal Systems	Sensory system	8	9.57022e-07	8.677e-06
4928	Parathyroid hormone synthesis, secretion and action	Organismal Systems	Endocrine system	8	9.52583e-06	6.81849e-05
4611	Platelet activation	Organismal Systems	Immune system	8	2.00262e-05	0.000129693
4915	Estrogen signaling pathway	Organismal Systems	Endocrine system	8	5.1699e-05	0.000305699
4014	Ras signaling pathway	Environmental Information Processing	Signal transduction	8	0.00141427	0.00534763
4261	Adrenergic signaling in cardiomyocytes	Organismal Systems	Circulatory system	7	0.000416176	0.00202142
4072	Phospholipase D signaling pathway	Environmental Information Processing	Signal transduction	7	0.000692383	0.00303755
4062	Chemokine signaling pathway	Organismal Systems	Immune system	7	0.00258519	0.00857528
4714	Thermogenesis	Organismal Systems	Environmental adaptation	7	0.00552919	0.0174877
4913	Ovarian steroidogenesis	Organismal Systems	Endocrine system	6	1.32029e-05	8.97794e-05
4970	Salivary secretion	Organismal Systems	Digestive system	6	9.42171e-05	0.000533897
4722	Neurotrophin signaling pathway	Organismal Systems	Nervous system	6	0.000996926	0.00415783
4926	Relaxin signaling pathway	Organismal Systems	Endocrine system	6	0.00145046	0.00534763
4510	Focal adhesion	Cellular Processes	Cellular community - eukaryotes	6	0.0115962	0.0315416
4810	Regulation of actin cytoskeleton	Cellular Processes	Cell motility	6	0.0133872	0.0356992
4370	VEGF signaling pathway	Environmental Information Processing	Signal transduction	5	0.000312436	0.00157375
4924	Renin secretion	Organismal Systems	Endocrine system	5	0.000460851	0.00216123
4918	Thyroid hormone synthesis	Organismal Systems	Endocrine system	5	0.000585829	0.00265576
4911	Insulin secretion	Organismal Systems	Endocrine system	5	0.00100888	0.00415783
590	Arachidonic acid metabolism	Metabolism	Lipid metabolism	5	0.00141756	0.00534763
4916	Melanogenesis	Organismal Systems	Endocrine system	5	0.00193721	0.00693317
4211	Longevity regulating pathway	Organismal Systems	Aging	5	0.00210838	0.0073523
4925	Aldosterone synthesis and secretion	Organismal Systems	Endocrine system	5	0.00229036	0.00778722
4071	Sphingolipid signaling pathway	Environmental Information Processing	Signal transduction	5	0.00742217	0.0224314
4152	AMPK signaling pathway	Environmental Information Processing	Signal transduction	5	0.00742217	0.0224314
4150	mTOR signaling pathway	Environmental Information Processing	Signal transduction	5	0.0161568	0.0399514
591	Linoleic acid metabolism	Metabolism	Lipid metabolism	4	0.00145487	0.00534763
4927	Cortisol synthesis and secretion	Organismal Systems	Endocrine system	4	0.00379375	0.0122845
4912	GnRH signaling pathway	Organismal Systems	Endocrine system	4	0.0105547	0.0292947
4914	Progesterone-mediated oocyte maturation	Organismal Systems	Endocrine system	4	0.0105547	0.0292947
4972	Pancreatic secretion	Organismal Systems	Digestive system	4	0.0155407	0.039878
4922	Glucagon signaling pathway	Organismal Systems	Endocrine system	4	0.0160128	0.0399514
4650	Natural killer cell mediated cytotoxicity	Organismal Systems	Immune system	4	0.021807	0.0529599
4114	Oocyte meiosis	Cellular Processes	Cell growth and death	4	0.0223896	0.0534208
1110	Biosynthesis of secondary metabolites	Metabolism	Global and overview maps	4	0.594536	0.679469
4923	Regulation of lipolysis in adipocytes	Organismal Systems	Endocrine system	3	0.0137341	0.03592
4971	Gastric acid secretion	Organismal Systems	Digestive system	3	0.0280246	0.0635224
4213	Longevity regulating pathway - multiple species	Organismal Systems	Aging	3	0.0309527	0.0690092
4012	ErbB signaling pathway	Environmental Information Processing	Signal transduction	3	0.0491583	0.102854
4066	HIF-1 signaling pathway	Environmental Information Processing	Signal transduction	3	0.0959303	0.181202
4668	TNF signaling pathway	Environmental Information Processing	Signal transduction	3	0.123257	0.220565
4068	FoxO signaling pathway	Environmental Information Processing	Signal transduction	3	0.125172	0.221083
4371	Apelin signaling pathway	Environmental Information Processing	Signal transduction	3	0.130982	0.228379
190	Oxidative phosphorylation	Metabolism	Energy metabolism	3	0.134909	0.232248
4310	Wnt signaling pathway	Environmental Information Processing	Signal transduction	3	0.146929	0.246696
230	Purine metabolism	Metabolism	Nucleotide metabolism	3	0.232079	0.343074
4217	Necroptosis	Cellular Processes	Cell growth and death	3	0.269386	0.377971
592	alpha-Linolenic acid metabolism	Metabolism	Lipid metabolism	2	0.0242428	0.0568451
4966	Collecting duct acid secretion	Organismal Systems	Excretory system	2	0.0275906	0.0635224
4710	Circadian rhythm	Organismal Systems	Environmental adaptation	2	0.0329373	0.0722496
4960	Aldosterone-regulated sodium reabsorption	Organismal Systems	Excretory system	2	0.0489434	0.102854
250	Alanine, aspartate and glutamate metabolism	Metabolism	Amino acid metabolism	2	0.0578053	0.117336
4962	Vasopressin-regulated water reabsorption	Organismal Systems	Excretory system	2	0.0601022	0.118462
565	Ether lipid metabolism	Metabolism	Lipid metabolism	2	0.0745126	0.144767
4961	Endocrine and other factor-regulated calcium reabsorption	Organismal Systems	Excretory system	2	0.0898992	0.172201
4917	Prolactin signaling pathway	Organismal Systems	Endocrine system	2	0.146598	0.246696
4115	p53 signaling pathway	Cellular Processes	Cell growth and death	2	0.155647	0.258146
4664	Fc epsilon RI signaling pathway	Organismal Systems	Immune system	2	0.170957	0.280122
4212	Longevity regulating pathway - worm	Organismal Systems	Aging	2	0.18651	0.298416
140	Steroid hormone biosynthesis	Metabolism	Lipid metabolism	2	0.205426	0.317477
4070	Phosphatidylinositol signaling system	Environmental Information Processing	Signal transduction	2	0.256688	0.375372
564	Glycerophospholipid metabolism	Metabolism	Lipid metabolism	2	0.259912	0.376043
4064	NF-kappa B signaling pathway	Environmental Information Processing	Signal transduction	2	0.285708	0.392488
4625	C-type lectin receptor signaling pathway	Organismal Systems	Immune system	2	0.285708	0.392488
4919	Thyroid hormone signaling pathway	Organismal Systems	Endocrine system	2	0.3018	0.410448
4670	Leukocyte transendothelial migration	Organismal Systems	Immune system	2	0.324229	0.433186
4380	Osteoclast differentiation	Organismal Systems	Development	2	0.340147	0.443478
4910	Insulin signaling pathway	Organismal Systems	Endocrine system	2	0.402529	0.516452
4621	NOD-like receptor signaling pathway	Organismal Systems	Immune system	2	0.528909	0.64149
4145	Phagosome	Cellular Processes	Transport and catabolism	2	0.580233	0.674459
4218	Cellular senescence	Cellular Processes	Cell growth and death	2	0.580233	0.674459
901	Indole alkaloid biosynthesis	Metabolism	Biosynthesis of other secondary metabolites	1	0.00867052	0.0250892
471	D-Glutamine and D-glutamate metabolism	Metabolism	Metabolism of other amino acids	1	0.042617	0.0919986
4711	Circadian rhythm - fly	Organismal Systems	Environmental adaptation	1	0.0509228	0.104932
965	Betalain biosynthesis	Metabolism	Biosynthesis of other secondary metabolites	1	0.0591575	0.118315
2024	Quorum sensing	Cellular Processes	Cellular community - prokaryotes	1	0.0992853	0.18497
430	Taurine and hypotaurine metabolism	Metabolism	Metabolism of other amino acids	1	0.107106	0.196843
950	Isoquinoline alkaloid biosynthesis	Metabolism	Biosynthesis of other secondary metabolites	1	0.122546	0.220565
4964	Proximal tubule bicarbonate reclamation	Organismal Systems	Excretory system	1	0.181718	0.294209
220	Arginine biosynthesis	Metabolism	Amino acid metabolism	1	0.195884	0.309771
360	Phenylalanine metabolism	Metabolism	Amino acid metabolism	1	0.202877	0.31714
4320	Dorso-ventral axis formation	Organismal Systems	Development	1	0.216682	0.331109
650	Butanoate metabolism	Metabolism	Carbohydrate metabolism	1	0.223496	0.337727
4745	Phototransduction - fly	Organismal Systems	Sensory system	1	0.230251	0.343074
410	beta-Alanine metabolism	Metabolism	Metabolism of other amino acids	1	0.269582	0.377971
4215	Apoptosis - multiple species	Cellular Processes	Cell growth and death	1	0.269582	0.377971
4340	Hedgehog signaling pathway	Environmental Information Processing	Signal transduction	1	0.32489	0.433186
350	Tyrosine metabolism	Metabolism	Amino acid metabolism	1	0.330774	0.43675
380	Tryptophan metabolism	Metabolism	Amino acid metabolism	1	0.342391	0.443478
4214	Apoptosis - fly	Cellular Processes	Cell growth and death	1	0.413198	0.525186
4137	Mitophagy - animal	Cellular Processes	Transport and catabolism	1	0.476471	0.600001
562	Inositol phosphate metabolism	Metabolism	Carbohydrate metabolism	1	0.494549	0.611442
4976	Bile secretion	Organismal Systems	Digestive system	1	0.494549	0.611442
4662	B cell receptor signaling pathway	Organismal Systems	Immune system	1	0.520517	0.637751
4013	MAPK signaling pathway - fly	Environmental Information Processing	Signal transduction	1	0.533003	0.64149
830	Retinol metabolism	Metabolism	Metabolism of cofactors and vitamins	1	0.579818	0.674459
4666	Fc gamma R-mediated phagocytosis	Organismal Systems	Immune system	1	0.579818	0.674459
4658	Th1 and Th2 cell differentiation	Organismal Systems	Immune system	1	0.587157	0.676723
4657	IL-17 signaling pathway	Organismal Systems	Immune system	1	0.611861	0.693442
4660	T cell receptor signaling pathway	Organismal Systems	Immune system	1	0.618647	0.695339
3015	mRNA surveillance pathway	Genetic Information Processing	Translation	1	0.653931	0.723046
4659	Th17 cell differentiation	Organismal Systems	Immune system	1	0.650861	0.723046
4612	Antigen processing and presentation	Organismal Systems	Immune system	1	0.688755	0.749366
4550	Signaling pathways regulating pluripotency of stem cells	Cellular Processes	Cellular community - eukaryotes	1	0.717627	0.774582
4140	Autophagy - animal	Cellular Processes	Transport and catabolism	1	0.732244	0.78052
4142	Lysosome	Cellular Processes	Transport and catabolism	1	0.734607	0.78052
4210	Apoptosis	Cellular Processes	Cell growth and death	1	0.743853	0.784217
4630	Jak-STAT signaling pathway	Environmental Information Processing	Signal transduction	1	0.781679	0.817756
4360	Axon guidance	Organismal Systems	Development	1	0.802022	0.832634
4530	Tight junction	Cellular Processes	Cellular community - eukaryotes	1	0.808947	0.83346
4141	Protein processing in endoplasmic reticulum	Genetic Information Processing	Folding, sorting and degradation	1	0.815631	0.834029
1120	Microbial metabolism in diverse environments	Metabolism	Global and overview maps	1	0.865096	0.878008
4144	Endocytosis	Cellular Processes	Transport and catabolism	1	0.939397	0.946356
4740	Olfactory transduction	Organismal Systems	Sensory system	1	0.999981	0.999981
