# Supplementary material for: Short-Term High Fructose Intake Impairs Diurnal Oscillations in the Murine Cornea
Source: Invest Ophthalmol Vis Sci. 2021 Aug 20;62(10):22. doi: 10.1167/iovs.62.10.22 (PMC8383902; doi:10.1167/iovs.62.10.22)
Supplement: Supplement 3 [file iovs-62-10-22_s003.xlsx]

## Sheet: NC-only
probe
Zxdc
Zxdb
Zswim4
Zswim1
Zmynd15
Zmiz2
Zmiz1
Zmat3
Zhx3
Zfp944
Zfp787
Zfp746
Zfp710
Zfp703
Zfp691
Zfp668
Zfp646
Zfp628
Zfp598
Zfp592
Zfp574
Zfp524
Zfp523
Zfp51
Zfp503
Zfp467
Zfp433
Zfp414
Zfp358
Zfp335
Zfp330
Zfp142
Zer1
Zdhhc8
Zdhhc24
Zdhhc18
Zdhhc12
Zbtb7b
Zbtb45
Zbtb16
Zbtb11
Ywhaq
Yipf3
Xylb
Xrcc1
Xpo6
Xlr4a
Wisp1
Wfdc1
Wdr91
Wdr8
Wdr74
Wdr62
Wdr61
Wdr5b
Wdfy3
Wbp2
Vrk3
Vps72
Vmac
Vimp
Vegfb
Vamp7
Vamp2
Vac14
Usp42
Usp22
Usp21
Usp14
Uros
Urah
Uqcrq
Uqcrh
Uqcrfs1
Uqcr11
Uqcr10
Uqcc2
Unc5b
Ulk1
Uhrf1
Uckl1os
Ubtd1
Ubqln4
Ubl7
Ube2s
Ube2g2
Ube2e3
Ubc
Ubb
Ubap2
Uba52
U2af1l4
U2af1
Tyw1
Tysnd1
Tyrobp
Txnip
Txn1
Txlna
Twist1
Tvp23b
Tut1
Tusc2
Tubg1
Tubb5
Tuba1c
Ttc17
Tspan11
Tsku
Tshz2
Tsc22d4
Tsc2
Trmt112
Trmt1
Trim62
Trim46
Trim28
Trib1
Trex2
Trappc3
Trappc2l
Traip
Traf4
Tppp3
Tpp1
Tpm4
Tomm7
Tomm5
Tomm22
Tomm20
Tob1
Tns4
Tnip3
Tnip1
Tnfsf9
Tnfsf13
Tnfaip2
Tmsb4x
Tmsb15b2
Tmsb10
Tmigd1
Tmem62
Tmem39b
Tmem261
Tmem259
Tmem258
Tmem256
Tmem254c
Tmem219
Tmem208
Tmem199
Tmem189
Tmem184b
Tmem179b
Tmem167
Tmem161a
Tmem160
Tmem150a
Tmem14c
Tmem143
Tmem134
Tmem128
Tmem126a
Tmem119
Tmem116
Tmem109
Tmem107
Tmco4
Tmbim1
Tma7
Tm4sf1
Tm2d2
Tm2d1
Tlr4
Tle1
Tinf2
Tinagl1
Timp1
Timm8b
Timm23
Timm22
Timm10b
Ticam1
Thoc7
Thap4
Thap3
Thap11
Tgfbr3
Tgfb1i1
Tgfb1
Tfip11
Tfeb
Tfe3
Tex261
Tesk1
Tenc1
Tdp1
Tctex1d2
Tcn2
Tceb1
Tbxa2r
Tbpl1
Tbca
Tbc1d8
Tbc1d13
Tatdn1
Tarbp2
Tagln
Taf8
Taf6
Taf4a
Taf11
Szrd1
Sytl5
Sytl3
Syt3
Synj2
Sympk
Suv420h2
Susd1
Suox
Suds3
Sub1
Styk1
Strn4
Stmn1
Stk19
Stk16
Stard3
Ssbp4
Ssbp2
Srsf7
Srsf4
Srsf3
Srsf1
Srprb
Srd5a1
Sqle
Sptssa
Sptlc1
Spsb1
Sprr1a
Spns1
Spire2
Spink13
Spcs1
Spata2
Spag7
Sox18
Sox12
Sorl1
Sord
Sorbs3
Socs3
Snx21
Snrpd3
Snrpb
Snrnp35
Snrk
Snhg8
Snhg3
Snhg12
Snf8
Snapc4
Snapc2
Smoc1
Smim4
Smim22
Smim11
Smim1
Smarcc2
Slx1b
Slirp
Slco3a1
Slco2b1
Slc9a3r2
Slc7a1
Slc6a8
Slc6a20a
Slc6a14
Slc43a3
Slc41a3
Slc39a1
Slc35e1
Slc35b3
Slc29a3
Slc29a1
Slc25a5
Slc25a45
Slc25a4
Slc25a35
Slc25a28
Slc22a4
Slc1a1
Slc16a6
Slc10a6
Ski
Skap2
Sirt2
Sirpa
Sipa1
Sin3a
Shfm1
Shc2
Shc1
Sh2d3c
Sh2b3
Sgta
Sfxn3
Sftpd
Sftpc
Sftpb
Sftpa1
Sft2d1
Serpinf1
Serpine3
Serf1
Senp3
Selplg
Selp
Selk
Sec14l1
Sdr9c7
Scyl1
Scp2
Scgb3a2
Scgb1a1
Scd2
Scd1
Scamp4
Scamp3
Scaf4
Saraf
Samd1
Safb
Sae1
Saa3
Saa1
S1pr3
S100a9
S100a8
S100a13
S100a10
Rxrb
Runx1
Rundc1
Rufy1
Rtn4r
Rtn4
Rsph3a
Rps8
Rps5
Rps3
Rps28
Rps27rt
Rps26
Rps25
Rps24
Rps23
Rps21
Rps20
Rps19bp1
Rps17
Rps16
Rps15
Rps13
Rpp21
Rplp2
Rplp1
Rpl9
Rpl39l
Rpl38
Rpl37rt
Rpl37a
Rpl36
Rpl35a
Rpl35
Rpl34-ps1
Rpl34
Rpl32
Rpl28
Rpl27a
Rpl24
Rpl22
Rpl21
Rpl18a
Rpl18
Rpl13a
Rpl10a
Rph3al
Romo1
Robo4
Rnps1
Rnf7
Rnf5
Rnf220
Rnf217
Rnf183
Rnf181
Rnf166
Rnf144a
Rnf126
Rnf123
Rnf10
Rnd3
Rnd1
Rnaseh2c
Rmdn1
Rita1
Ring1
Rin3
Rilpl1
Rhot2
Rhog
Rhobtb2
Rhbdl2
Rgs19
Rfx2
Rftn1
Rfng
Ret
Rere
Rer1
Rela
Reep5
Reep4
Rcbtb2
Rcan2
Rbx1
Rbpms
Rbp2
Rbm12
Rasgef1b
Rara
Rap1gap
Rangrf
Ranbp3
Ran
Raly
Ralgds
Rabl6
Rab5c
Rab43
Rab3ip
Rab3a
Rab32
Rab13
Rab11a
R3hdm2
Qars
Pygo2
Pycr2
Pttg1
Ptrhd1
Ptrh2
Ptpru
Ptk2b
Ptgr1
Ptges3
Ptbp1
Pstk
Psmg2
Psme2b
Psme2
Psmd6
Psmd14
Psmc5
Psmc2
Psmb7
Psmb5
Psmb1
Psma7
Psma6
Psma5
Psma3
Psma1
Psen2
Prune
Prss57
Prr14
Prr13
Prorsd1
Prmt3
Prkca
Prkag1
Prdx5
Prdx4
Prdx3
Prdx1
Prcc
Praf2
Pradc1
Ppp6r1
Ppp5c
Ppp2r5d
Ppp1r9b
Ppp1r12c
Por
Pop1
Pomp
Polrmt
Polr3gl
Polr2l
Polr2k
Polr2i
Polr2g
Polr2f
Polr1c
Poldip2
Pold4
Pold1
Pofut2
Poc1a
Pnpla2
Pno1
Pnkd
Pmf1
Pmepa1
Pm20d1
Plp2
Plk2
Plgrkt
Plekho1
Plekhg3
Plekhg2
Plekhf1
Pld3
Plcg2
Plcb3
Plbd2
Plaur
Plau
Plac9b
Pla2g4f
Pknox2
Pkig
Pitpnm2
Pitpnm1
Pim2
Pim1
Pik3r5
Pik3r2
Pih1d1
Pigyl
Pigt
Pigq
Pigp
Pias3
Pianp
Phlpp1
Phldb1
Phlda3
Phf5a
Phf13
Phf1
Phc1
Phb
Phactr4
Pgs1
Pgp
Pgam5
Pfdn6
Pfdn4
Pex7
Pex2
Pex10
Pet100
Pdzk1ip1
Pdzd2
Pdxk
Pdlim7
Pdk2
Pdia4
Pdcd6ip
Pcp4l1
Pced1a
Pbdc1
Patl1
Paqr5
Paqr4
Pak1ip1
Pagr1a
Padi2
Pacs2
Pacs1
Oxnad1
Oxa1l
Ovol2
Otx1
Otud3
Otud1
Ostf1
Ost4
Osgin1
Osbpl6
Ormdl3
Orai1
Olfml2b
Ogdh
Oaz2
Nxn
Nus1
Nupr1
Nup37
Nup214
Numbl
Numa1
Nudt8
Nudt3
Nudt21
Nudt2
Nucb1
Ntng2
Nsdhl
Nrm
Nr2c2ap
Nr1h2
Nprl2
Npm3
Npcd
Npc1
Nop10
Nog
Nlgn2
Nit2
Nisch
Nip7
Ninj1
Nifk
Nhp2
Ngef
Nfyc
Nfyb
Nfu1
Nfic
Nfe2l1
Nfatc2
Nfatc1
Neu2
Neu1
Nes
Nenf
Nek8
Nedd8
Neat1
Ndufv3
Ndufv2
Ndufv1
Ndufs3
Ndufc2
Ndufc1
Ndufb9
Ndufb7
Ndufb4
Ndufb3
Ndufb11
Ndufb10
Ndufaf2
Ndufab1
Ndufa9
Ndufa3
Ndufa13
Ndufa11
Ndufa1
Ncoa6
Nckipsd
Nccrp1
Nbl1
Natd1
Nat8l
Nat6
Narfl
Narf
Nagpa
Nacc1
Nabp2
Naa60
Naa38
N4bp2
N4bp1
Myrf
Myo5b
Myo1d
Myo1c
Myl9
Mydgf
Myd88
Mybph
Mybl2
Mxra7
Mxi1
Mxd4
Mxd3
Mustn1
Muc4
Muc20
Mtx2
Mtx1
Mtss1l
Mthfsl
Mta3
Mta1
Mt4
Mt3
Mt1
Msrb1
Msmo1
Ms4a10
Mrto4
Mrps7
Mrps5
Mrps36
Mrps33
Mrps24
Mrps23
Mrps18c
Mrps18a
Mrps16
Mrps14
Mrps12
Mrpl54
Mrpl52
Mrpl51
Mrpl44
Mrpl41
Mrpl38
Mrpl37
Mrpl36
Mrpl30
Mrpl28
Mrpl22
Mrpl21
Mrpl20
Mrpl2
Mrpl16
Mrpl15
Mrpl14
Mrpl12
Mrpl11
Mrpl10
Mpp2
Mpc2
Mospd3
Mon1a
Mmadhc
Mlst8
Mllt1
Mlf2
Mknk2
Mknk1
Mina
Miip
Mien1
Mical3
Mgst3
Mgp
Mgat3
Mgarp
Mex3d
Mettl23
Men1
Memo1
Mef2d
Med28
Med21
Med16
Med15
Meaf6
Mea1
Mdk
Mdh1
Mcts1
Mcoln1
Mcm7
Mboat7
Maz
Mavs
Mast3
Marveld1
Mapre2
Mapk3
Map4k2
Map4
Map3k3
Map3k11
Map3k10
Map2k2
Map1lc3b
Maoa
Manbal
Magohb
Magoh
Magi1
Maf1
Mad2l2
Mad1l1
Macc1
Lzts3
Lzic
Lypd6b
Lyl1
Ly6g6e
Ly6g6c
Ly6c1
Lurap1l
Lta4h
Lst1
Lss
Lsm5
Lsm2
Lsamp
Lrrc8a
Lrrc75a
Lrp5
Lrig3
Lrig1
Lrg1
Lpp
Lphn1
Lmod1
Lmf2
Lims2
Lima1
Lias
Lgmn
Lgi4
Lgals7
Lgals1
Letm1
Leprot
Leng9
Lemd2
Lekr1
Ldha
Ldb1
Lcn2
Lbhd1
Laptm5
Lamtor4
Lamtor2
Lamtor1
Lamp1
l7Rn6
Kti12
Krtcap2
Krt80
Krt7
Krt10
Kptn
Kprp
Kmt2a
Klk8
Klf3
Klf2
Klf13
Klf11
Kit
Kifc5b
Kif3c
Kif13a
Kdm5b
Kdm2b
Kat5
Jtb
Josd2
Josd1
Jdp2
Jarid2
Jak3
Ivd
Itsn1
Itpkc
Itpa
Itm2a
Itih4
Itgb2
Isyna1
Isy1
Isca2
Irf3
Irf2bpl
Iqsec2
Iqsec1
Ints9
Ints7
Insig1
Inppl1
Ino80e
Ilk
Il34
Il1f6
Il18
Igsf8
Igfbp7
Igfbp6
Igfbp2
Ift46
Ift27
Ifnl2
Ifngr1
Ifitm6
Ifitm2
Ifitm1
Ier3ip1
Ier3
Idi1
Icosl
Iah1
Hypk
Hvcn1
Htra2
Hspe1
Hspa1a
Hspa12b
Hsp90ab1
Hsd17b7
Hsd17b12
Hsd11b1
Hs3st3a1
Hs3st1
Hpcal1
Hnrnpl
Hnrnpa2b1
Hnrnpa1
Hnrnpa0
Hnmt
Hmgcs1
Hmga1
Hmg20b
Hlx
Hkdc1
Hk2
Hist1h3e
Hipk2
Higd2a
Higd1a
Hic1
Hgs
Herpud2
Herpud1
Helz
Hdgfrp2
Hdac8
Hcfc1r1
Hcar2
Hbb-b1
Hba-a1
Hax1
Haus5
Hal
Hacl1
H3f3b
H3f3a
H2afz
H2afv
Guk1
Gtf3c2
Gtf3a
Gtf2h5
Gtf2h4
Gtf2h3
Gtf2a2
Gstm1
Gstk1
Gsta2
Gsta1
Gsk3a
Gsdma
Grcc10
Gramd1a
Gpx2
Gpx1
Gpsm3
Gprc5a
Gpr153
Gpha2
Gnpda1
Gne
Gnao1
Gna12
Gna11
Gmppb
Gm9573
Gm5801
Gm4737
Gm3448
Gm29766
Gm20939
Gm1821
Gm166
Gm15800
Gm14326
Gm14305
Gm14295
Gm14288
Gm13889
Gm13293
Gm12942
Gm10639
Gm10094
Glod4
Gle1
Gldc
Git1
Gid4
Ggta1
Gatad2b
Gatad2a
Gas6
Gas2l1
Gas1
Gar1
Gan
Galt
Galnt2
Gak
Gadd45gip1
Gadd45b
Gadd45a
Gabbr1
Gabarapl2
Gabarapl1
Gabarap
Gab1
G3bp1
Fzr1
Fzd6
Fxyd5
Fxyd1
Fxr2
Fxn
Fus
Fundc2
Ftsj1
Foxp4
Foxo4
Foxn1
Foxj1
Foxd2
Fopnl
Flii
Fkbp4
Fkbp2
Fkbp1a
Fiz1
Fgf11
Fem1a
Fdx1
Fcgr4
Fcf1
Fcer1g
Fbxo6
Fbxo42
Fbxo34
Fbxo27
Fbxo10
Fbxl8
Fbxl14
Fbf1
Fau
Fam96b
Fam89b
Fam83d
Fam76a
Fam65a
Fam53b
Fam53a
Fam50a
Fam43b
Fam3a
Fam32a
Fam25c
Fam220a
Fam210b
Fam20c
Fam195a
Fam193a
Fam189b
Fam174a
Fam171a2
Fam162a
Fam110a
Fam104a
Fam103a1
Fam101a
Fads6
Fadd
F930015N05Rik
F8a
Eya2
Exosc9
Exo1
Evi5l
Etv4
Etfa
Esyt3
Erp29
Ermard
Eri3
Ergic3
Ergic1
Epha4
Epb4.1l4b
Ep300
Enho
Emg1
Emd
Emc6
Emc10
Elmo2
Elk1
Elf4
Eif6
Eif4h
Eif4ebp2
Eif3g
Eif2s1
Eif2b2
Eif1ax
Ei24
Ehd2
Egln3
Egln2
Egfr
Efnb3
Efna1
Eef2k
Eef2
Eef1b2
Edn1
Ecsit
Ecm1
Echs1
Ech1
Ebp
Ebf4
Eaf2
E2f7
E2f4
E130309D02Rik
E130008D07Rik
Dyrk1b
Dynll2
Dync1h1
Dym
Dxo
Dusp7
Dusp28
Dusp22
Dusp19
Dtymk
Dtnbp1
Dstn
Dst
Drg1
Drap1
Dpt
Dpm3
Dpm2
Dph1
Dpf2
Dopey2
Dok1
Dnttip1
Dnase1l2
Dnajc28
Dnajc24
Dnajc19
Dnajb2
Dmtn
Disp1
Dirc2
Dhx8
Dhx36
Dhrs13
Dhps
Dhh
Dexi
Det1
Derl2
Defb1
Deaf1
Ddx24
Ddx1
Ddt
Ddrgk1
Dctpp1
Dctn3
Dcps
Dcakd
Dcaf13
Dbx2
Dazap1
Dapp1
Dact3
Dact1
Daam2
D930015E06Rik
D8Ertd82e
D8Ertd738e
D2hgdh
D17Wsu92e
Cyth4
Cyp4f17
Cyp4b1
Cyp2s1
Cyp2r1
Cyp2f2
Cyp26a1
Cyp24a1
Cyfip2
Cyba
Cxxc1
Cxcl15
Cx3cl1
Cutc
Ctsh
Ctsd
Ctdspl
Ctdsp2
Ctdsp1
Ctdp1
Ctc1
Cst6
Cst3
Csrp2bp
Csrp1
Csf3r
Csad
Crtc3
Crtc2
Crtc1
Crtap
Crip2
Crip1
Crebbp
Crat
Cpxm1
Cpsf4
Cpne2
Cpeb3
Cox7c
Cox7b
Cox7a1
Cox6b1
Cox5b
Cox5a
Cox17
Cox16
Cox14
Coro1a
Coq3
Cops5
Commd7
Col6a6
Col4a1
Cobll1
Cnot3
Cnn1
Cnfn
Cnbp
Cmc2
Cmc1
Cluap1
Cltb
Clta
Clptm1
Cln6
Clmp
Clk3
Clec11a
Ciz1
Cited1
Cipc
Chtop
Chtf18
Chst15
Chst12
Chst1
Chmp2b
Cherp
Chac2
Cfp
Cep55
Cep250
Cep104
Cenpw
Cenpm
Cebpzos
Cdr2l
Cdkn2d
Cdkn2c
Cdkn2b
Cdkn1c
Cdk16
Cdh5
Cdc42se1
Cdc42ep1
Cdc25b
Cdan1
Cd68
Cd52
Cd14
Cct8
Cct4
Ccnf
Ccnd3
Ccm2
Ccl19
Cck
Ccdc88c
Ccdc85c
Ccdc71
Ccdc64b
Ccdc58
Ccdc28b
Ccdc22
Ccdc124
Ccdc101
Ccbl1
Cc2d1a
Cbx7
Cbr1
Caskin2
Caskin1
Carm1
Carkd
Carhsp1
Car15
Car11
Capza2
Capns2
Cand2
Camta2
Calm3
Calcoco1
Cacnb3
C430049B03Rik
C2cd3
C1qc
C1d
Bzw1
Btd
Btc
Bsdc1
Brpf3
Brk1
Bphl
Bmp7
Bloc1s2
Bloc1s1
Birc3
Bhlhe41
Bhlhe40
Bet1
Bcorl1
Bckdk
Bccip
Bcar1
BC100530
BC030867
BC017158
Bbip1
Bbc3
Barx2
Barhl1
Baiap2l2
B930041F14Rik
B630019K06Rik
B4galt5
B4galt3
B3gnt9
B3gnt5
B3gat3
Axin1
Auts2
Aurka
Aup1
AU018091
Atxn2l
Atxn2
Atpaf2
Atp6v1h
Atp6v1g1
Atp6v1f
Atp6v0b
Atp5sl
Atp5l
Atp5k
Atp5g2
Atp5f1
Atp13a2
Atp11a
Atp10b
Atn1
Atmin
Atic
Atg9a
Atg2b
Atg2a
Atg10
Atf6b
Atf4
Ass1
Aspg
Ascl2
Ascc2
Asb6
Arsb
Arrb2
Arpc5l
Arl4d
Arl2bp
Arid5b
Arid1a
Arhgef40
Arhgef19
Arhgef16
Arhgap35
Arhgap10
Arfgap3
Arf6
Arap3
Apoo
Apoe
Apoc1
Apex1
Apba3
Ap4s1
Ap2b1
Aox2
Anpep
Ankrd39
Ankrd13b
Ankrd10
Ank
Anapc13
Anapc11
Ampd1
Amigo1
Alox5ap
Alkbh7
Aldh1a7
Akt1s1
Akr1c13
Aknad1
Akna
Ak2
Ak1
Aip
Aim1
Agpat3
Agpat1
Ager
Agap1
Aes
Adora2b
Adh5
Adarb1
Adam3
Acvrl1
Actr3
Actr2
Actn4
Actn1
Actl6a
Actg2
Acta2
Acsl5
Acsf2
Acp1
Acot9
Ace
Acd
Ablim2
Abl1
Abhd14a
Abhd11
Abcg1
Abcf2
Abcb6
Abca2
Aadacl2
Aaas
A430005L14Rik
A130010J15Rik
9430008C03Rik
9130011E15Rik
8430419L09Rik
4933416M06Rik
4930526I15Rik
4930413F20Rik
4632428N05Rik
3110009E18Rik
2810403A07Rik
2810047C21Rik1
2700097O09Rik
2610044O15Rik8
2610001J05Rik
2510003E04Rik
2410015M20Rik
2410004B18Rik
2310061I04Rik
2310045N01Rik
2310039H08Rik
2310036O22Rik
2310022A10Rik
2310009B15Rik
2310009A05Rik
2010107E04Rik
1810055G02Rik
1810043G02Rik
1810022K09Rik
1700086O06Rik
1700066B19Rik
1700003M02Rik
1600014C10Rik
1500015O10Rik
1500012F01Rik
1500011K16Rik
1110038B12Rik
1110008P14Rik
1110007C09Rik
1110004E09Rik
1110001J03Rik
0610010K14Rik
0610009O20Rik
0610009B22Rik
2021-03-09

## Sheet: share
probe
Znrf1
Zfr2
Zfp865
Zfp296
Zdhhc14
Zbtb8b
Ykt6
Xlr4c
Wwp2
Wnt2
Wnt11
Wfdc5
Wee1
Wdr89
Wdr1
Wbscr27
Vtcn1
Vps37c
Vps25
Vdac2
Vat1
Usp2
Usp10
Ucp2
Uckl1
Ube2c
Txnrd3
Twist2
Tubb6
Tsc22d3
Trpc4ap
Troap
Trnau1ap
Trip10
Trim72
Trim3
Triap1
Tradd
Tpm2
Tonsl
Tomm34
Tom1
Tnk2
Tnfrsf12a
Tnf
Tmem81
Tmem44
Tmem40
Tmem265
Tmem158
Tmem147
Tmem115
Tmem106a
Tmed9
Tk1
Timm17a
Timm13
Tie1
Thbs1
Tgfb3
Tex264
Tef
Tcf19
Tbrg1
Tbcd
Tbcb
Tbc1d10b
Tax1bp3
Taf13
Sult1a1
Stoml2
Stk11
Stap2
St6galnac6
Ssr4
Sri
Srf
Spint1
Spink7
Spi1
Spdef
Sp3os
Sod2
Snx22
Snrpd2
Snai1
Smim7
Smim5
Smim20
Smim12
Smco4
Slc7a5
Slc6a6
Slc4a11
Slc46a3
Slc46a2
Slc38a10
Slc25a1
Sirt7
Sik3
Shank1
Sgk1
Serpinb1a
Serpina9
Serhl
Sdhb
Sdc4
Scn4a
Scarf2
Sbk1
Sapcd2
Samm50
S100a7a
S100a4
S100a14
Ruvbl1
Rps29
Rps27l
Rps19
Rps18
Rpl39
Rpl22l1
Rorc
Rnf31
Rnf26
Rnf187
Rnaset2b
Rmnd5b
Rhox4a
Rhou
Rgs3
Rgs16
Rgmb
Relb
Rbpjl
Rbm3
Rasl11a
Rapgef3
Rab44
Rab31
Pycard
Ptpmt1
Ptms
Ptma
Ptgs1
Psrc1
Pspc1
Psmc1
Psmb6
Psmb4
Psca
Prrx2
Procr
Prmt1
Prelp
Prelid2
Ppp1r16a
Ppp1r14b
Ppox
Ppm1d
Ppa1
Pop4
Pomt1
Pole
Polb
Pola2
Pnrc1
Pmvk
Plk5
Plk1
Plekhm2
Plek2
Plcd1
Plat
Pla2g2f
Pink1
Pif1
Phf19
Phc2
Pfkfb3
Per3
Per2
Per1
Peli2
Pecr
Pde8a
Pcyt2
Pcolce
Pcbp2
Pbp2
Parl
Park7
Palmd
P3h3
Oaz1
Nudt18
Nudt1
Nubpl
Nthl1
Nt5c2
Nsmf
Nsmce1
Nrxn2
Nr4a1
Nr1d2
Nr1d1
Nqo1
Nphp4
Npdc1
Npas2
Noa1
Nnat
Nmu
Nme1
Nkd1
Nfkbia
Nfil3
Nek2
Ndufs4
Ndufb2
Ndufaf3
Ndufa7
Ndufa2
Ncapd2
Nagk
Naa20
Mylip
Myl3
Mxra8
Mvd
Mus81
Mturn
Mthfd1l
Mrps10
Mrpl33
Mrpl27
Mrpl13
Mreg
Mrc2
Mok
Mmp3
Mmp11
Mis18a
Mif4gd
Micall2
Mical1
Mib2
Mgat4b
Mgat1
Mettl7a1
Mctp2
Mcph1
Mcm6
Mcm3
Mcm2
Mast2
Marcks
Mapk12
Map7d1
Mall
Mab21l3
Lyplal1
Ltb
Lsm8
Lrrc32
Lpar2
Loxl1
Lnx1
Lmntd2
Litaf
Limk1
Lig1
Lhfp
Lars
Lamb2
Krt78
Knstrn
Klk10
Klhdc8a
Klhdc4
Kifc1
Kif2c
Kif22
Kif18b
Kctd21
Kctd2
Kctd1
Kcns1
Kazn
Jph2
Jmjd8
Itgb7
Itgb5
Itga2b
Isoc2b
Irf2
Ipo13
Inpp1
Incenp
Impa2
Il1r1
Il1f5
Il17c
Il11ra1
Icam1
Htatip2
Hsf1
Hmgn3
Hmgn1
Hmgb2
Hist3h2a
Hist2h3c2
Hist1h4i
Hint2
Hint1
Hebp2
Hcn2
Haus4
Hap1
H2afx
H1f0
Gstp1
Gstm4
Grrp1
Grpel1
Gpn1
Gpc1
Gm5941
Gm19510
Gm12657
Glyat
Glul
Gltp
Glrx3
Gkn3
Ggt6
Ggct
Gga1
Get4
Gdpd3
Gclc
Gchfr
Gch1
Gba
Gars
Gale
Gal3st4
Fut2
Fuca1
Fst
Foxs1
Foxm1
Fmod
Fmo1
Flot2
Flot1
Fkbp5
Fibp
Fdps
Fdft1
Fam65c
Fam64a
Fam43a
Fam219b
Fam207a
Fam189a2
Fam174b
Fam173a
Fam134a
Fah
Fabp5
Ext2
Exoc3l4
Espl1
Esd
Ephx1
Ephb6
Enpep
Eng
Emilin3
Emid1
Eln
Elf5
Eif5a
Ehd1
Eci2
Echdc3
E2f2
E2f1
Dynlt1b
Dus2
Dtl
Dpy19l3
Dok4
Dnm2
Dnajc30
Dnajc11
Dnaja4
Dmpk
Dlgap4
Dio2
Dhrs3
Dera
Dennd1a
Ddx41
Ddx39b
Ddx39
Dctn1
Dbp
D730001G18Rik
Cysrt1
Cys1
Cyp2a5
Cyhr1
Cyc1
Cyb5r1
Cxx1a
Cxcl2
Cxcl14
Cxcl1
Ctnnbip1
Ctgf
Csta1
Csnk1g2
Csdc2
Cry2
Cry1
Creb3l1
Cpz
Cpt1a
Cops6
Commd6
Commd2
Coa3
Cntfr
Cnp
Cmtm7
Clic3
Cldn5
Cks2
Cks1b
Ckap2
Cited2
Cirbp
Ciart
Ciapin1
Churc1
Chpf
Chmp6
Chil1
Chid1
Chaf1b
Chad
Cfl1
Cerk
Cenpa
Cdt1
Cdsn
Cdkn3
Cdk1
Cdh3
Cdca8
Cdca3
Cdc25c
Cdc20
Cct7
Cct3
Ccnd2
Ccnd1
Ccnb2
Ccnb1
Ccdc92
Ccdc39
Ccdc12
Ccdc116
Cav3
Capzb
Capns1
Cadm4
Cacna1g
C2cd4b
Btg2
Btg1
Btbd6
Bspry
Bre
Bpifb1
Bok
Bnip1
Blmh
Bik
Bet1l
Bcl3
Bcas1
BC051226
Aurkb
Atxn10
Atp6v0a1
Atp5g3
Atox1
Atf5
Asphd2
Asns
Asf1b
Asb11
Arpc4
Arpc2
Arpc1a
Arntl
Arhgef39
Arhgef10l
Arg1
Aptx
Aprt
Apool
Apip
Anxa9
Anxa7
Anxa3
Anxa2
Ankrd12
Angptl7
Anapc7
Alpl
Ak7
AI413582
Aebp1
Adrb2
Adra2c
Adamts4
Adam19
Actg1
Actb
Acss2
Acat2
Abracl
Abhd8
Aars2
Aar2
Aagab
Aacs
AA467197
5830418P13Rik
5031439G07Rik
4833439L19Rik
2310007B03Rik
2010111I01Rik
2010107G23Rik
1810032O08Rik
0610037L13Rik
2021-09-05

## Sheet: HFI-only
probe
Zyx
Zwilch
Zufsp
Zranb3
Zmynd12
Zfyve19
Zfp959
Zfp933
Zfp882
Zfp874b
Zfp874a
Zfp820
Zfp808
Zfp783
Zfp775
Zfp712
Zfp68
Zfp651
Zfp638
Zfp626
Zfp593
Zfp462
Zfp459
Zfp455
Zfp451
Zfp423
Zfp386
Zfp385c
Zfp36l1
Zfp365
Zfp36
Zfp354a
Zfp239
Zfp219
Zfp169
Zfp141
Zfp13
Zdhhc4
Zcwpw1
Zcchc2
Zcchc17
Zc3hc1
Zc3h14
Zbtb6
Zbtb44
Zbtb17
Zbtb11os1
Zbp1
Ythdf2
Yrdc
Ypel5
Ypel2
Yipf2
Yif1b
Yif1a
Yes1
Yeats4
Ydjc
Ybx2
Ybx1
Xylt2
Xpnpep1
Xaf1
Xab2
Wnt7b
Wnt6
Wnt5b
Wnt4
Wisp2
Wdtc1
Wdr90
Wdr76
Wdr73
Wdr4
Wdr24
Wdr18
Wdhd1
Wdcp
Wbp1
Vwa7
Vstm4
Vps8
Vps45
Vps37d
Vps37b
Vps16
Vps13a
Vmn2r47
Vmn1r58
Vipr2
Vcpkmt
Vcp
Vav3
Vav2
Vasn
Vars2
Vamp5
Usp45
Usp18
Usp1
Ushbp1
Urod
Urgcp
Uqcrb
Upb1
Ung
Unc45a
Unc13d
Uhrf2
Ugt1a6b
Ufsp1
Ufc1
Ucn2
Ubxn7
Ubtf
Ubn2
Ube2t
Ube2l6
Ube2j1
Ube2a
Ubd
Uap1l1
Uaca
Tyro3
Tyr
Tyms
Txnrd2
Txn2
Txlng
Twf2
Tulp3
Tuft1
Tubgcp4
Tubgcp2
Tube1
Tubb4b
Tuba1b
Ttll3
Ttll10
Ttc5
Ttc23
Tsta3
Tst
Tspan4
Tspan17
Tspan1
Tsn
Tsg101
Tsen34
Trub2
Trpv6
Trpv4
Trpt1
Trpm7
Trpc6
Trp53i13
Trip6
Trim9
Trim66
Trim59
Trim5
Trim47
Trim45
Trim34b
Trim34a
Trim30d
Trim30a
Trim29
Trim21
Trim15
Trim12c
Trim12a
Trib3
Trex1
Trappc1
Trap1
Trabd
Tpx2
Tprn
Tprg
Tpmt
Tpi1
Tpd52l2
Tox3
Tor1aip2
Tor1aip1
Topbp1
Top3b
Top2a
Top1mt
Tomm40l
Tomm40
Tnxb
Tnnt2
Tnni2
Tnfsf10
Tnfrsf14
Tnfaip3
Tnc
Tmem9
Tmem8b
Tmem69
Tmem63b
Tmem63a
Tmem51
Tmem5
Tmem45b
Tmem35b
Tmem29
Tmem222
Tmem214
Tmem211
Tmem191c
Tmem184a
Tmem165
Tmem141
Tmem132a
Tmem125
Tmed1
Tmc4
Tm7sf2
Tlr1
Tll1
Tldc1
Tlcd2
Tkfc
Tk2
Tjp3
Tjap1
Tipin
Timm50
Timm21
Tigd2
Tial1
Thyn1
Thra
Thoc6
Thnsl2
Them6
Thbs4
Thada
Tha1
Tgtp2
Tgtp1
Tgm4
Tgm1
Tgfbr3l
Tfrc
Tfap2a
Tex30
Telo2
Tekt5
Tekt2
Tdrp
Tdp2
Tcta
Tceal3
Tcea2
Tcea1
Tbx2
Tbrg4
Tbl3
Tbcc
Tbc1d7
Tbc1d4
Tbc1d32
Tbc1d10a
Taz
Tars2
Tapbpl
Tank
Tanc2
Taldo1
Taf1d
Tacc3
Tab1
Syt8
Syt4
Syt11
Synpr
Syce2
Swi5
Svip
Supt5
Sumo2
Sumo1
Suclg1
Stxbp2
Stx6
Stub1
Strip1
Strada
Stoml1
Stk32a
Stk26
Steap3
Stbd1
Stat2
Stat1
St8sia6
St8sia4
St6galnac2
St6gal1
St3gal5
Ssu72
Sssca1
Ssna1
Srrd
Srpk1
Srcin1
Sra1
Sptb
Spsb3
Spryd3
Sprr2f
Sppl3
Sppl2b
Sppl2a
Spon2
Spns2
Spidr
Sphk2
Sphk1
Spg7
Spc25
Spag5
Sp140
Sp110
Sp100
Sowaha
Sostdc1
Sost
Soga1
Snx2
Snx17
Snx11
Snx10
Snrpa
Snrnp70
Snrnp48
Snhg15
Snap47
Smyd5
Smyd2
Smtn
Smpdl3b
Smim19
Smim13
Smim10l1
Smc6
Smc4
Smc2
Slfn9
Slfn8
Slfn5
Slfn4
Slfn2
Slfn1
Slf1
Slc9a8
Slc9a3r1
Slc8b1
Slc8a1
Slc7a7
Slc52a3
Slc52a2
Slc50a1
Slc4a7
Slc4a3
Slc46a1
Slc44a4
Slc43a2
Slc39a7
Slc39a4
Slc39a13
Slc35f6
Slc35c2
Slc35b2
Slc31a2
Slc2a10
Slc27a4
Slc25a25
Slc25a18
Slc25a11
Slc25a10
Slc24a2
Slc23a3
Slc22a18
Slc22a17
Slc18a2
Slc17a9
Slc16a3
Slc16a13
Slc16a11
Slc12a9
Slbp
Sla2
Skp2
Skp1a
Skiv2l
Six3
Sirt5
Sirt4
Sirt1
Sil1
Sidt1
Shmt2
Shkbp1
Shisa5
Shisa4
Shcbp1
Sh3yl1
Sh3tc2
Sh3glb2
Sh3glb1
Sh3gl1
Sh3d21
Sh3bp5l
Sh3bp1
Sh2d7
Sgsm3
Sgsh
Sgpp1
Sfr1
Setdb2
Serpini1
Serpinb6a
Serpinb3a
Serpinb2
Serpinb10
Serpina3n
Serpina3h
Serinc2
Sergef
Sema6d
Sema6c
Sema3f
Sectm1b
Sec61g
Sec61b
Sec61a1
Sec13
Sdr39u1
Sdhaf1
Sdf4
Sdcbp2
Scx
Scrn1
Scnn1a
Scmh1
Scly
Scgb2b24
Scgb1b2
Scaf1
Sat1
Sart1
Sars
Sar1a
Samhd1
Samd9l
Samd14
S100a6
S100a16
Rtp4
Rtn4ip1
Rtkn
Rtfdc1
Rsad2
Rrp9
Rrp7a
Rrp1
Rrm1
Rrbp1
Rps6kc1
Rps6kb2
Rps4l
Rps19-ps3
Rpp30
Rpn1
Rpl3
Rpf1
Rpe
Rpap2
Ropn1l
Rnh1
Rnft1
Rnf225
Rnf223
Rnf215
Rnf138
Rnf115
Rnf114
Rnd2
Rnaseh2b
Rmi2
Rmdn2
Rit1
Ripply3
Ripk2
Riox2
Riok2
Rhpn1
Rhox4d
Rhoj
Rgs20
Rgl2
Rgcc
Rfxank
Rftn2
Rflnb
Rflna
Rfc3
Rev1
Retsat
Rerg
Rel
Recql5
Rdh16
Rcor2
Rcn3
Rcl1
Rce1
Rc3h1
Rbpms2
Rbl1
Rbck1
Rb1cc1
Rassf9
Rassf7
Rarres1
Ralb
Rad54l
Rad54b
Rad51ap1
Rad51
Rad18
Rad1
Racgap1
Rac3
Rabggtb
Rabggta
Rabepk
Rab9
Rab4b
Rab3il1
Rab34
Rab27a
Rab1b
Rab19
Rab17
R3hdm4
R3hcc1
Qsox1
Qdpr
Pycr1
Pxdc1
Pwwp2b
Pusl1
Pus3
Pum3
Ptrf
Ptpre
Ptpn18
Ptpa
Ptp4a3
Pth1r
Ptgs2
Ptges2
Ptger1
Pstpip1
Psmf1
Psmd8
Psmd4
Psmd3
Psmd13
Psmc6
Psmb9
Psmb8
Psma2
Psip1
Psd4
Psapl1
Psap
Prss8
Prss27
Prss22
Prrt1
Prr15l
Prr11
Prpf6
Prpf40b
Prpf31
Proser2
Prokr2
Prodh
Prmt7
Prkcsh
Prkcdbp
Prim2
Prim1
Prg4
Prelid3b
Preb
Prdm10
Prc1
Prag1
Pqlc1
Ppp6c
Ppp4r4
Ppp4c
Ppp2r5b
Ppp2r2b
Ppp2r1a
Ppp1r3d
Ppp1r37
Ppp1r1b
Ppp1r15a
Ppp1r11
Ppm1l
Ppm1k
Ppie
Ppib
Ppfia4
Ppfia3
Ppdpf
Ppargc1a
Pot1a
Pon3
Pomt2
Pomgnt1
Pomc
Polr3h
Polr3f
Polr2e
Polr2d
Polr1a
Poll
Pole4
Pole3
Pole2
Pold3
Pola1
Pnpt1
Pnpo
Pnpla6
Pnp2
Pnp
Pmm2
Plvap
Plscr3
Plscr1
Plod3
Plod1
Pllp
Plekhh3
Plekhg6
Pld2
Plcxd1
Plch2
Plcd3
Plac8
Pla2g6
Pla2g4c
Pla2g15
Pkn3
Pkn1
Pin1
Pik3ip1
Phykpl
Phospho2
Phospho1
Phldb3
Phip
Phgr1
Phgdh
Phf11d
Phf11c
Phf11b
Phf11a
Phactr1
Pgpep1
Pgm2l1
Pglyrp1
Pgghg
Pgf
Pfn1
Pfkl
Pex6
Pex11g
Pepd
Penk
Peli1
Pdxp
Pds5a
Pdlim4
Pdlim2
Pdgfrb
Pde5a
Pde4b
Pde1b
Pde10a
Pdcd4
Pdcd10
Pcsk4
Pcnx3
Pcnp
Pcna
Pclaf
Pck2
Pcif1
Pcgf5
Pcdhac1
Pccb
Pcbp4
Pcbd2
Pbxip1
Pbx3
Pbk
Paxbp1
Parpbp
Parp9
Parp14
Parp12
Parp11
Parn
Paqr9
Papola
Pantr1
Pank4
Panct2
Palm
Palb2
Pak1
Paip2
Paics
Pacsin3
Pa2g4
P3h4
P3h1
P2ry1
P2rx4
Ovca2
Osr2
Osbpl8
Osbpl7
Os9
Ormdl2
Orc6
Orai3
Oip5
Obp1a
Oasl2
Oas3
Oas2
Oas1h
Oas1g
Oas1b
Oas1a
Oaf
Nxt2
Nxph4
Nxf1
Nusap1
Nuf2
Nudt22
Nudt17
Nudt16l1
Nubp2
Nuak1
Nts
Ntpcr
Ntn3
Ntf5
Nt5c3b
Nt5c3
Nsmce4a
Nsfl1c
Nrp2
Nradd
Nr2f2
Npy
Nptn
Nps
Npr1
Nppb
Npm1
Npepps
Npepl1
Noxo1
Nop16
Nol4
Nod2
Noct
Noc2l
Nmi
Nme7
Nme3
Nlrx1
Nlrc5
Nlk
Nkrf
Nkpd1
Nkd2
Nipsnap1
Ninl
Nfs1
Nfkbiz
Nfkb2
Nfatc4
Nek5
Nek3
Neil3
Nefm
Nectin2
Necap2
Ndufaf4
Ndufa8
Ndufa4l2
Ndrg1
Nde1
Ndc80
Ndc1
Ncoa5
Ncdn
Ncaph2
Ncapg2
Ncapg
Ncapd3
Ncam1
Ncald
Naxd
Nat9
Nat10
Nasp
Naprt
Nap1l1
Nans
Nanp
Nampt
Naga
Nadk2
Nab2
Naaladl2
N4bp3
Mzt2
Mzf1
Myzap
Myrip
Myoz2
Myo1h
Myl12a
Myh14
Mybl1
Mx2
Mx1
Mvp
Mvk
Mum1
Mul1
Mucl2
Muc13
Mthfsd
Mthfr
Mthfd2l
Mtg1
Mtfr1l
Mtfr1
Mtcl1
Msx1
Msto1
Mst1
Msl3l2
Ms4a6d
Ms4a6c
Mrps34
Mrpl43
Mrpl32
Mrfap1
Mpzl1
Mpp6
Mphosph8
Mpg
Mpdu1
Mpc1
Morf4l1b
Mob3b
Mndal
Mms22l
Mmp2
Mmp14
Mmp10
Mllt3
Mki67
Mitd1
Mis18bp1
Mirt1
Minos1
Mink1
Miga2
Mief2
Micu1
Mgst2
Mgll
Mfsd7b
Mfsd5
Mfsd3
Mfsd13a
Mfge8
Mfap3l
Mfap2
Mettl25
Metrnl
Mest
Mesp2
Mepce
Meltf
Melk
Meis3
Meis1
Megf9
Megf8
Megf6
Megf10
Med4
Med24
Med11
Mecr
Me3
Mdfi
Mcrs1
Mcm8
Mcm5
Mcm4
Mcm10
Mcat
Mblac1
Mb21d1
Matn4
Mat2b
Mastl
Marcksl1
Mapkapk2
Mapk8ip1
Mapk7
Mapk13
Mapk11
Map6
Map3k6
Map3k2
Map2k6
Map2k3
Map1b
Man2c1
Man2b1
Mamstr
Malat1
Mak16
Maged2
Maged1
Maf
Macf1
Lzts2
Lztfl1
Lypd8
Lypd2
Lynx1
Lyar
Ly6a
Luc7l3
Ltf
Ltbr
Ltbp3
Ltb4r2
Lsp1
Lsm4
Lsm12
Lrwd1
Lrrc61
Lrrc45
Lrrc26
Lrrc17
Lrrc14
Lrr1
Lrpap1
Lrp8
Lrp10
Lrit2
Lrfn4
Lpl
Lpcat4
Loxl4
Lox
Lonrf3
Lonp1
LOC106557447
Lncppara
Lmbr1l
Lman2
Llgl2
Lin9
Lime1
Lifr
Lhpp
Lhfpl2
Lgr5
Lgals9
Lgals4
Lgals3bp
Leo1
Lefty1
Ldhd
Lce3f
Lce3e
Lce3c
Lce3b
Lce3a
Las1l
Laptm4a
Lamb3
Lamb1
Lama4
Lama2
Lama1
Lad1
Krtap3-2
Krt84
Krt75
Krt5
Krt23
Krit1
Kri1
Kntc1
Knl1
Kndc1
Kmt5a
Klhl25
Klhl22
Klhl17
Klhdc8b
Klc4
Klc1
Kiz
Kirrel2
Kifc3
Kif4
Kif20b
Kif18a
Kif15
Kif14
Kif11
Khsrp
Khk
Kdelr3
Kctd17
Kctd15
Kcnv1
Kcnn1
Kcnk5
Kcnip4
Kcng3
Kcmf1
Kbtbd13
Kazald1
Katnb1
Katna1
Kansl1l
Jmjd4
Jade3
Iws1
Ivns1abp
Ivl
Itm2c
Itgb3
Itga3
Itfg2
Isg15
Irgm2
Irgm1
Irf9
Irf7
Irf2bp2
Irf2bp1
Irf1
Iqgap3
Ipo4
Ints8
Ints5
Ints10
Ints1
Insc
Inmt
Inafm1
Impdh1
Ilvbl
Il4ra
Il33
Il2rb
Il1a
Il17re
Il17rc
Il15
Il11
Ikzf4
Iigp1
Igtp
Ighmbp2
Igfn1
Igfbp4
Igbp1
Ift74
Ifrd2
Ifnl3
Ifitm3
Ifit3b
Ifit3
Ifit2
Ifit1bl1
Ifit1
Ifih1
Ifi47
Ifi44
Ifi35
Ifi30
Ifi27l2a
Ifi214
Ifi211
Ifi209
Ifi208
Ifi207
Ifi205
Ifi204
Ifi203
Ifi202b
Ier5l
Id4
Id3
Hyi
Hyal2
Hunk
Htra3
Htra1
Hsph1
Hspg2
Hspbp1
Hspa4l
Hsh2d
Hsdl2
Hsd17b2
Hrh2
Hps1
Hmmr
Hmgn5
Hmgn2
Hmgcl
Hmgb3
Hmgb1
Hist2h2bb
Hist1h2bc
Hist1h2ak
Hist1h1c
Hint3
Hgh1
Hey1
Hexa
Hes1
Herc6
Hemk1
Hells
Helb
Hebp1
Hdhd3
Hdgfrp3
Hdac7
Hdac5
Hdac3
Hdac11
Hbp1
Haus7
Haus6
Haus3
Hat1
Has2
Hadha
Habp4
H2-T24
H2-T23
H2-T22
H2-Q8
H2-Q7
H2-Q6
H2-Q5
H2-Q4
H2-Q2
H2-K1
H2-D1
H2afy
H2-Aa
H13
Gzmm
Gys1
Gvin1
Gtse1
Gtpbp6
Gtf3c1
Gtf2f2
Gtf2f1
Gstt2
Gsto1
Gstm7
Gsg1l
Grwd1
Grm7
Grm4
Gripap1
Grip2
Grin1
Grik5
Grhpr
Gpx7
Gpt
Gpsm2
Gpsm1
Gps1
Gprc5c
Gpr87
Gpr155
Gpr108
Gpd1l
Gpat4
Gp1bb
Gng3
Gnb2
Gnas
Gnai2
Gmpr
Gmppa
Gmnn
Gm826
Gm7609
Gm7102
Gm6644
Gm6548
Gm5938
Gm5617
Gm5431
Gm4951
Gm4841
Gm4070
Gm38426
Gm37013
Gm3414
Gm2694
Gm266
Gm21948
Gm20605
Gm19522
Gm18853
Gm17757
Gm16938
Gm15408
Gm14685
Gm14023
Gm13305
Gm13238
Gm12250
Gm12216
Gm11757
Gm10941
Glrx
Glmp
Glb1l2
Gk
Gjb5
Gja4
Gipc1
Gins4
Gins2
Gins1
Ghr
Ggt7
Gfra2
Gfod2
Gen1
Gemin7
Gem
Gdpd5
Gdf6
Gdf15
Gdf11
Gcn1l1
Gclm
Gcat
Gbp9
Gbp8
Gbp7
Gbp6
Gbp4
Gbp3
Gbp2b
Gbp2
Gbp10
Gatsl3
Gatb
Gas7
Galnt10
Galm
Galk1
Gadd45g
Gaa
G6pc3
Fzd4
Fzd2
Fzd10
Fxyd6
Fuz
Fscn1
Fsbp
Fry
Frmpd1
Frmd4a
Fpgt
Foxc1
Fosl1
Fosb
Folr1
Folh1
Fndc5
Fndc4
Fmr1
Fmo2
Flna
Flad1
Fkbp8
Fkbp10
Filip1
Fignl1
Fibcd1
Fhit
Fggy
Fgfr1op2
Fgd2
Fgd1
Fez1
Fermt3
Fcrls
Fchsd1
Fcho1
Fcgrt
Fcgbp
Fbxw9
Fbxw8
Fbxw5
Fbxw4
Fbxo36
Fbxo33
Fbxl6
Fbxl5
Fbxl22
Fbln1
Fat4
Fasn
Far1
Fancm
Fance
Fam83b
Fam81a
Fam72a
Fam69b
Fam46b
Fam46a
Fam234b
Fam234a
Fam228a
Fam217b
Fam213b
Fam212b
Fam20a
Fam19a5
Fam196a
Fam193b
Fam178b
Fam131c
Fam124a
Fam111a
Fam110c
Fam109b
Fahd2a
Faf1
Faap20
Faap100
F830016B08Rik
Eya1
Exosc2
Exoc7
Evpl
Evi5
Evc
Esrra
Esp6
Esf1
Esco2
Esam
Erlec1
Eri1
Erh
Ercc6l
Erap1
Epsti1
Epop
Epn3
Epn1
Ephb3
Epgn
Epcam
Entpd4
Entpd3
Eno1b
Eno1
Endov
Emx2
Eml3
Emilin1
Eme2
Emc8
Emc1
Elp3
Elovl7
Elmo3
Ell3
Elk4
Elf3
Eif3d
Eif3c
Eif3b
Eif2b5
Eif2ak2
Eif2a
Ehmt2
Ehd4
Ehbp1l1
Egr2
Egfl7
Efs
Efna5
Efna4
Efna3
Efhd2
Efcab6
Eefsec
Eef2kmt
Edc4
Edaradd
Ect2
Eci3
E330033B04Rik
E2f8
E130218I03Rik
Dynlt3
Dynlt1f
Dync2h1
Dusp8
Dusp15
Dusp1
Duoxa2
Dtx4
Dtx3l
Dtx3
Dtx2
Dtd1
Dsn1
Dqx1
Dpy19l1
Dpp3
Dpep1
Dock8
Dnpep
Dnm3
Dnm1
Dnajc9
Dnajc4
Dnajb9
Dnajb6
Dnajb3
Dnaja1
Dna2
Dmap1
Dlk2
Dlgap1
Dhx9
Dhx58
Dhx37
Dhx34
Dhfr
Dhdds
Dhcr24
Dguok
Dgcr6
Dgat2
Depdc7
Depdc1a
Dennd6b
Dek
Dedd2
Decr1
Ddx60
Ddx58
Ddx56
Ddx54
Ddx47
Ddost
Ddias
Ddah2
Dda1
Dcxr
Dcun1d5
Dck
Dchs1
Dcaf4
Dbnl
Dbndd2
Dbn1
Dbf4
Dapk2
Dapk1
Dap3
Dap
Dach2
Dach1
D630003M21Rik
D17H6S56E-5
D030056L22Rik
Cyp4f16
Cyp4f13
Cyp4a12a
Cyp3a13
Cyp39a1
Cyp2b19
Cyb561a3
Cxxc5
Cxcl9
Cxcl10
Cul7
Cuedc2
Cuedc1
Ctu2
Ctss
Ctsa
Ctps2
Ctnnd2
Csprs
Cspg4
Csk
Csgalnact1
Cse1l
Cryl1
Crocc
Crnn
Crisp1
Crebrf
Creb3
Crct1
Crbn
Crabp1
Cpxm2
Cpt1c
Cpne7
Cpne5
Cpeb1
Cotl1
Coro1b
Coq10b
Copz2
Copz1
Cops9
Cops3
Cope
Comtd1
Comt
Comp
Commd5
Commd4
Col7a1
Col5a3
Col5a1
Col20a1
Col18a1
Col16a1
Col11a2
Cog8
Cog4
Coasy
Cnr1
Cnpy3
Cnpy2
Cnnm1
Cnn2
Cnksr1
Cngb3
Cmpk2
Clstn1
Clspn
Clpx
Cln3
Clk1
Clec3a
Cldn4
Cldn3
Clca2
Clasrp
Ckmt1
Ckb
Ckap2l
Cish
Cilp2
Ciita
Cideb
Cib2
Chst5
Chst13
Chrna6
Chpf2
Chmp1a
Chit1
Chic2
Chek2
Chek1
Chd3os
Chchd3
Chchd2
Chac1
Cgrrf1
Cfap43
Cfap126
Cetn3
Cetn2
Ces1d
Cercam
Cep97
Cep63
Cep290
Cep192
Cep131
Cep126
Cenpu
Cenpq
Cenpn
Cenpk
Cenpj
Cenpi
Cenph
Cenpb
Cebpz
Cebpg
Cebpd
Cdkn1a
Cdkal1
Cdk5rap3
Cdk5
Cdk4
Cdk20
Cdk18
Cdipt
Cdh23
Cdh13
Cdca5
Cdca2
Cdc7
Cdc45
Cdadc1
Cda
Cd81
Cd79b
Cd69
Cd47
Cd40
Cd3g
Cd3eap
Cd2bp2
Cd276
Cd274
Cd248
Ccs
Ccrl2
Ccr7
Ccp110
Ccne2
Ccna2
Ccl20
Ccdc9
Ccdc85b
Ccdc61
Ccdc60
Ccdc34
Ccdc163
Ccdc15
Ccdc138
Ccdc136
Ccdc102a
Ccar1
Cc2d1b
Cbx6
Cbx1
Cbs
Cbr2
Cbarp
Catsper2
Casp4
Casp3
Casp1
Cars2
Carnmt1
Card14
Car3
Capsl
Camk1
Cadps2
Cadm2
Cacybp
Cacng5
Cacfd1
C920006O11Rik
C4bp-ps1
C4b
C330027C09Rik
C1ra
C1qtnf2
C1ql3
C1galt1c1
C130083M11Rik
C130026I21Rik
Bub1b
Bub1
Btf3l4
Bst2
Brms1
Brip1
Bri3bp
Bpifa2
Borcs6
Bnipl
Bmyc
Blvrb
Bloc1s5
Blnk
Birc5
Birc2
Bicdl2
Bgn
Bfsp1
Best1
Bco2
Bcl6
Bcl2l15
Bcl2l14
Bcl2l1
Bcdin3d
BC030870
BC026585
BC021767
Bbs7
Basp1
Baiap2
Bace2
Babam1
B9d1
B4galt7
B4galnt1
B3gat1
B3galt2
B2m
Azin2
Azi2
AW011738
Aunip
Atrip
Atp9b
Atp9a
Atp6v1d
Atp6v0c
Atp5g1
Atp2c2
Atp1b2
Atp13a4
Atm
Atg9b
Atg7
Atg4b
Atg14
Atg12
Atat1
Atad5
Atad3a
Atad2
Aspscr1
Asprv1
Aspm
Asnsd1
Asl
Asf1a
Ascc3
Arvcf
Artn
Arsa
Arrb1
Arl5c
Arid3a
Arhgdib
Arhgap5
Arhgap40
Arhgap22
Arhgap20
Arhgap19
Arfip2
Arfgap2
Arfgap1
Arc
Arap1
Aqp1
Apol9b
Apol9a
Apol7b
Apol7a
Aplf
Aph1a
Apeh
Apbb3
Ap5z1
Ap5b1
Ap4e1
Ap3s1
Ap2m1
Ap1s1
Ap1b1
Aoc3
Anxa6
Anxa1
Anp32a
Ano10
Anln
Ankrd24
Ankrd23
Ankrd22
Ankrd13d
Ankle1
Ankk1
Angel2
Anapc5
Anapc2
Anapc15
Amph
Amh
Amdhd2
Amdhd1
Alyref2
Alox12e
Alms1
Alkbh6
Alkbh3
Alg14
Alg1
Aldh3a1
Aldh1l1
Aldh18a1
Aldh16a1
Akr1b8
Akr1a1
Ajuba
Aif1l
Aida
AI854703
AI846148
Ahrr
Agtrap
Agtr2
Agtr1a
Agpat4
Agpat2
Agap3
Afm
Aen
Adsl
Adprh
Adora2a
Adm
Adig
Adh7
Adgb
Adcyap1r1
Adck5
Adat2
Adar
Adap1
Adamtsl5
Adamts2
Adamts15
Adamts13
Adamts10
Adam11
Adal
Ada
Actr5
Acsm5
Acsm2
Acsm1
Acsl3
Acsf3
Acsbg1
Acot2
Acer3
Accs
Acap3
Acadvl
Acadl
Acacb
Acaca
Acaa2
Acaa1a
Abhd17a
Abhd16a
Abhd14b
Abhd12
Abcb8
Abca7
Abca4
Aatk
Aars
Aamp
Aaed1
Aadac
A930015D03Rik
A530032D15Rik
A430105I19Rik
A430093F15Rik
9930111J21Rik2
9930111J21Rik1
9930012K11Rik
9530082P21Rik
9430037G07Rik
9230116L04Rik
6030419C18Rik
5930430L01Rik
4933429O19Rik
4930579G24Rik
4930511M06Rik
4930470H14Rik
4930453N24Rik
4930430F08Rik
4921524J17Rik
3110056K07Rik
3110040N11Rik
3000002C10Rik
2810433D01Rik
2810428I15Rik
2700054A10Rik
2610206C17Rik
2610035D17Rik
2310034O05Rik
2310015A10Rik
2210016L21Rik
2210016F16Rik
1810011O10Rik
1700047I17Rik2
1700037C18Rik
1700034P13Rik
1700025N23Rik
1600002H07Rik
1110059E24Rik
1110051M20Rik
0610009L18Rik
2021-09-09
2021-09-04
2021-09-01
2021-03-05
2021-03-02
