# Supplementary material for: Short-Term High Fructose Intake Impairs Diurnal Oscillations in the Murine Cornea
Source: Invest Ophthalmol Vis Sci. 2021 Aug 20;62(10):22. doi: 10.1167/iovs.62.10.22 (PMC8383902; doi:10.1167/iovs.62.10.22)
Supplement: Supplement 4 [file iovs-62-10-22_s004.xlsx]

## Sheet: NC-Q＜0.01
KEGG Pathway	Set N	Kuiper q-value (vs. uniform)	Vector-average value (zeitgeber time)
Oocyte meiosis	19	0.00898333	0.660352
Alzheimer’s disease	42	0	1.8867
Huntington’s disease	57	0	2.06762
Parkinson’s disease	43	0	2.2704
Oxidative phosphorylation	44	0	2.34799
Ribosome	42	0	2.37574
Cardiac muscle contraction	16	0	2.96256
Spliceosome	21	0.00163333	3.47576
Proteasome	18	0	4.60522
Pancreatic cancer	12	0.003675	17.7587
Pathways in cancer	47	0	18.2128
Lysosome	22	0	18.3356
Chronic myeloid leukemia	15	0.00898333	18.9159
MAPK signaling pathway	36	0.00163333	19.3054
Insulin signaling pathway	17	0	19.4909
Chemokine signaling pathway	18	0	19.5941
Small cell lung cancer	16	0.00392	20.4943
Cell adhesion molecules cams	11	0	21.0467
