# Supplementary material for: Short-Term High Fructose Intake Impairs Diurnal Oscillations in the Murine Cornea
Source: Invest Ophthalmol Vis Sci. 2021 Aug 20;62(10):22. doi: 10.1167/iovs.62.10.22 (PMC8383902; doi:10.1167/iovs.62.10.22)
Supplement: Supplement 5 [file iovs-62-10-22_s005.xlsx]

## Sheet: HFI-Q＜0.01
KEGG Pathway	Set N	Kuiper q-value	Vector-average value (zeitgeber time)
MAPK signaling pathway	35	0.00358333	2.00613
Pathways in cancer	44	0.00688	2.2616
ECM receptor interaction	25	0	2.70143
Focal adhesion	36	0	3.68229
Lysosome	23	0	3.9181
Glycerophospholipid metabolism	12	0.009675	5.17789
Leukocyte transendothelial migration	17	0.00688	5.26628
Fc γ r mediated phagocytosis	19	0.00688	5.41171
Endocytosis	29	0.00143333	5.7481
Spliceosome	12	0	5.77408
Tight junction	15	0.00143333	6.20565
Amino sugar and nucleotide sugar metabolism	13	0.00215	6.25863
Alzheimer’s disease	18	0	6.85051
Huntington’s disease	23	0	7.44366
Oxidative phosphorylation	16	0	7.78607
Parkinson’s disease	18	0.00143333	8.4708
Proteasome	12	0.00688	8.6193
DNA replication	19	0	16.7347
Jak stat signaling pathway	13	0.00143333	16.8801
Pyrimidine metabolism	34	0.00258	16.9507
Cytosolic DNA sensing pathway	12	0.009675	18.2684
Purine metabolism	40	0.00688	18.3589
Cell cycle	39	0.00703636	19.7963
