# Supplementary material for: Short-Term High Fructose Intake Impairs Diurnal Oscillations in the Murine Cornea
Source: Invest Ophthalmol Vis Sci. 2021 Aug 20;62(10):22. doi: 10.1167/iovs.62.10.22 (PMC8383902; doi:10.1167/iovs.62.10.22)
Supplement: Supplement 6 [file iovs-62-10-22_s006.xlsx]

## Sheet: NC-cluster1
KEGG Pathway Term ID	KEGG Pathway Term Desc	KEGG Pathway Term Level1	KEGG Pathway Term Level2	P value
3030	DNA replication	Genetic Information Processing	Replication and repair	2.27693e-06
4710	Circadian rhythm	Organismal Systems	Environmental adaptation	1.58656e-05
4110	Cell cycle	Cellular Processes	Cell growth and death	0.000107908
4066	HIF-1 signaling pathway	Environmental Information Processing	Signal transduction	0.000267526
4310	Wnt signaling pathway	Environmental Information Processing	Signal transduction	0.000252513
4919	Thyroid hormone signaling pathway	Organismal Systems	Endocrine system	0.000283853
4072	Phospholipase D signaling pathway	Environmental Information Processing	Signal transduction	0.000641436
4139	Mitophagy - yeast	Cellular Processes	Transport and catabolism	0.00133216
4142	Lysosome	Cellular Processes	Transport and catabolism	0.0039662
4912	GnRH signaling pathway	Organismal Systems	Endocrine system	0.00645904
4670	Leukocyte transendothelial migration	Organismal Systems	Immune system	0.00746604
4916	Melanogenesis	Organismal Systems	Endocrine system	0.00780366
4520	Adherens junction	Cellular Processes	Cellular community - eukaryotes	0.00856684
562	Inositol phosphate metabolism	Metabolism	Carbohydrate metabolism	0.0100673
4068	FoxO signaling pathway	Environmental Information Processing	Signal transduction	0.0101207
4070	Phosphatidylinositol signaling system	Environmental Information Processing	Signal transduction	0.0120318
4961	Endocrine and other factor-regulated calcium reabsorption	Organismal Systems	Excretory system	0.0163375
4113	Meiosis - yeast	Cellular Processes	Cell growth and death	0.0183009
4921	Oxytocin signaling pathway	Organismal Systems	Endocrine system	0.0202839
4015	Rap1 signaling pathway	Environmental Information Processing	Signal transduction	0.0357203
4111	Cell cycle - yeast	Cellular Processes	Cell growth and death	0.0316736
4360	Axon guidance	Organismal Systems	Development	0.0360522
4370	VEGF signaling pathway	Environmental Information Processing	Signal transduction	0.0289104
4510	Focal adhesion	Cellular Processes	Cellular community - eukaryotes	0.0318654
4713	Circadian entrainment	Organismal Systems	Environmental adaptation	0.0299581
4720	Long-term potentiation	Organismal Systems	Nervous system	0.0361005
4810	Regulation of actin cytoskeleton	Cellular Processes	Cell motility	0.0373473
4151	PI3K-Akt signaling pathway	Environmental Information Processing	Signal transduction	0.0395787
511	Other glycan degradation	Metabolism	Glycan biosynthesis and metabolism	0.0481905
4115	p53 signaling pathway	Cellular Processes	Cell growth and death	0.0477547
4010	MAPK signaling pathway	Environmental Information Processing	Signal transduction	0.0541207
4020	Calcium signaling pathway	Environmental Information Processing	Signal transduction	0.0547623
4650	Natural killer cell mediated cytotoxicity	Organismal Systems	Immune system	0.0568567
4659	Th17 cell differentiation	Organismal Systems	Immune system	0.0521561
4928	Parathyroid hormone synthesis, secretion and action	Organismal Systems	Endocrine system	0.0552635
3430	Mismatch repair	Genetic Information Processing	Replication and repair	0.0613059
220	Arginine biosynthesis	Metabolism	Amino acid metabolism	0.0659192
4350	TGF-beta signaling pathway	Environmental Information Processing	Signal transduction	0.065451
4722	Neurotrophin signaling pathway	Organismal Systems	Nervous system	0.0742313
4012	ErbB signaling pathway	Environmental Information Processing	Signal transduction	0.0765711
4320	Dorso-ventral axis formation	Organismal Systems	Development	0.0804109
4218	Cellular senescence	Cellular Processes	Cell growth and death	0.08313
4745	Phototransduction - fly	Organismal Systems	Sensory system	0.0905667
1230	Biosynthesis of amino acids	Metabolism	Global and overview maps	0.101438
4711	Circadian rhythm - fly	Organismal Systems	Environmental adaptation	0.0971202
4721	Synaptic vesicle cycle	Organismal Systems	Nervous system	0.103627
4730	Long-term depression	Organismal Systems	Nervous system	0.100165
230	Purine metabolism	Metabolism	Nucleotide metabolism	0.106025
630	Glyoxylate and dicarboxylate metabolism	Metabolism	Carbohydrate metabolism	0.117424
1100	Metabolic pathways	Metabolism	Global and overview maps	0.125408
4011	MAPK signaling pathway - yeast	Environmental Information Processing	Signal transduction	0.123014
4922	Glucagon signaling pathway	Organismal Systems	Endocrine system	0.120795
4261	Adrenergic signaling in cardiomyocytes	Organismal Systems	Circulatory system	0.128695
4390	Hippo signaling pathway	Environmental Information Processing	Signal transduction	0.131179
4391	Hippo signaling pathway - fly	Environmental Information Processing	Signal transduction	0.13294
710	Carbon fixation in photosynthetic organisms	Metabolism	Energy metabolism	0.151843
750	Vitamin B6 metabolism	Metabolism	Metabolism of cofactors and vitamins	0.142107
3410	Base excision repair	Genetic Information Processing	Replication and repair	0.151843
4625	C-type lectin receptor signaling pathway	Organismal Systems	Immune system	0.150944
4917	Prolactin signaling pathway	Organismal Systems	Endocrine system	0.144605
4918	Thyroid hormone synthesis	Organismal Systems	Endocrine system	0.148567
4960	Aldosterone-regulated sodium reabsorption	Organismal Systems	Excretory system	0.151843
40	Pentose and glucuronate interconversions	Metabolism	Carbohydrate metabolism	0.157761
51	Fructose and mannose metabolism	Metabolism	Carbohydrate metabolism	0.157761
250	Alanine, aspartate and glutamate metabolism	Metabolism	Amino acid metabolism	0.17576
4144	Endocytosis	Cellular Processes	Transport and catabolism	0.165058
4150	mTOR signaling pathway	Environmental Information Processing	Signal transduction	0.162622
4340	Hedgehog signaling pathway	Environmental Information Processing	Signal transduction	0.17576
4630	Jak-STAT signaling pathway	Environmental Information Processing	Signal transduction	0.168139
4662	B cell receptor signaling pathway	Organismal Systems	Immune system	0.168884
4664	Fc epsilon RI signaling pathway	Organismal Systems	Immune system	0.177228
4970	Salivary secretion	Organismal Systems	Digestive system	0.177228
600	Sphingolipid metabolism	Metabolism	Lipid metabolism	0.218817
3420	Nucleotide excision repair	Genetic Information Processing	Replication and repair	0.187933
4022	cGMP-PKG signaling pathway	Environmental Information Processing	Signal transduction	0.193844
4071	Sphingolipid signaling pathway	Environmental Information Processing	Signal transduction	0.214872
4152	AMPK signaling pathway	Environmental Information Processing	Signal transduction	0.214872
4216	Ferroptosis	Cellular Processes	Cell growth and death	0.20022
4380	Osteoclast differentiation	Organismal Systems	Development	0.207803
4530	Tight junction	Cellular Processes	Cellular community - eukaryotes	0.211709
4540	Gap junction	Cellular Processes	Cellular community - eukaryotes	0.207266
4550	Signaling pathways regulating pluripotency of stem cells	Cellular Processes	Cellular community - eukaryotes	0.225597
4611	Platelet activation	Organismal Systems	Immune system	0.193882
4626	Plant-pathogen interaction	Organismal Systems	Environmental adaptation	0.225509
4727	GABAergic synapse	Organismal Systems	Nervous system	0.21165
4750	Inflammatory mediator regulation of TRP channels	Organismal Systems	Sensory system	0.200805
4926	Relaxin signaling pathway	Organismal Systems	Endocrine system	0.222006
4979	Cholesterol metabolism	Organismal Systems	Digestive system	0.218817
830	Retinol metabolism	Metabolism	Metabolism of cofactors and vitamins	0.23386
4371	Apelin signaling pathway	Environmental Information Processing	Signal transduction	0.229203
4914	Progesterone-mediated oocyte maturation	Organismal Systems	Endocrine system	0.23386
730	Thiamine metabolism	Metabolism	Metabolism of cofactors and vitamins	0.251479
2020	Two-component system	Environmental Information Processing	Signal transduction	0.251479
4014	Ras signaling pathway	Environmental Information Processing	Signal transduction	0.24984
4330	Notch signaling pathway	Environmental Information Processing	Signal transduction	0.250098
4658	Th1 and Th2 cell differentiation	Organismal Systems	Immune system	0.242862
4672	Intestinal immune network for IgA production	Organismal Systems	Immune system	0.250098
4621	NOD-like receptor signaling pathway	Organismal Systems	Immune system	0.258473
4915	Estrogen signaling pathway	Organismal Systems	Endocrine system	0.262265
4723	Retrograde endocannabinoid signaling	Organismal Systems	Nervous system	0.269739
240	Pyrimidine metabolism	Metabolism	Nucleotide metabolism	0.279366
4024	cAMP signaling pathway	Environmental Information Processing	Signal transduction	0.277853
4214	Apoptosis - fly	Cellular Processes	Cell growth and death	0.275227
670	One carbon pool by folate	Metabolism	Metabolism of cofactors and vitamins	0.288821
1200	Carbon metabolism	Metabolism	Global and overview maps	0.288585
4660	T cell receptor signaling pathway	Organismal Systems	Immune system	0.283971
532	Glycosaminoglycan biosynthesis - chondroitin sulfate / dermatan sulfate	Metabolism	Glycan biosynthesis and metabolism	0.300853
910	Nitrogen metabolism	Metabolism	Energy metabolism	0.300853
531	Glycosaminoglycan degradation	Metabolism	Glycan biosynthesis and metabolism	0.312682
1130	Biosynthesis of antibiotics	Metabolism	Global and overview maps	0.319817
534	Glycosaminoglycan biosynthesis - heparan sulfate / heparin	Metabolism	Glycan biosynthesis and metabolism	0.335748
1120	Microbial metabolism in diverse environments	Metabolism	Global and overview maps	0.337489
310	Lysine degradation	Metabolism	Amino acid metabolism	0.343838
4724	Glutamatergic synapse	Organismal Systems	Nervous system	0.344185
4622	RIG-I-like receptor signaling pathway	Organismal Systems	Immune system	0.356127
4927	Cortisol synthesis and secretion	Organismal Systems	Endocrine system	0.356127
4924	Renin secretion	Organismal Systems	Endocrine system	0.362242
601	Glycosphingolipid biosynthesis - lacto and neolacto series	Metabolism	Glycan biosynthesis and metabolism	0.368912
4971	Gastric acid secretion	Organismal Systems	Digestive system	0.368335
980	Metabolism of xenobiotics by cytochrome P450	Metabolism	Xenobiotics biodegradation and metabolism	0.374406
4270	Vascular smooth muscle contraction	Organismal Systems	Circulatory system	0.399459
4966	Collecting duct acid secretion	Organismal Systems	Excretory system	0.400432
480	Glutathione metabolism	Metabolism	Metabolism of other amino acids	0.40439
4013	MAPK signaling pathway - fly	Environmental Information Processing	Signal transduction	0.433682
10	Glycolysis / Gluconeogenesis	Metabolism	Carbohydrate metabolism	0.450889
20	Citrate cycle (TCA cycle)	Metabolism	Carbohydrate metabolism	0.449527
4911	Insulin secretion	Organismal Systems	Endocrine system	0.445185
4212	Longevity regulating pathway - worm	Organismal Systems	Aging	0.456559
760	Nicotinate and nicotinamide metabolism	Metabolism	Metabolism of cofactors and vitamins	0.485911
3013	RNA transport	Genetic Information Processing	Translation	0.479024
3018	RNA degradation	Genetic Information Processing	Folding, sorting and degradation	0.484399
4136	Autophagy - other	Cellular Processes	Transport and catabolism	0.477046
4728	Dopaminergic synapse	Organismal Systems	Nervous system	0.475346
4666	Fc gamma R-mediated phagocytosis	Organismal Systems	Immune system	0.500678
4624	Toll and Imd signaling pathway	Organismal Systems	Immune system	0.519906
4614	Renin-angiotensin system	Organismal Systems	Endocrine system	0.52805
260	Glycine, serine and threonine metabolism	Metabolism	Amino acid metabolism	0.536056
4657	IL-17 signaling pathway	Organismal Systems	Immune system	0.547507
4925	Aldosterone synthesis and secretion	Organismal Systems	Endocrine system	0.542457
4962	Vasopressin-regulated water reabsorption	Organismal Systems	Excretory system	0.543928
380	Tryptophan metabolism	Metabolism	Amino acid metabolism	0.559276
4972	Pancreatic secretion	Organismal Systems	Digestive system	0.562426
510	N-Glycan biosynthesis	Metabolism	Glycan biosynthesis and metabolism	0.58134
970	Aminoacyl-tRNA biosynthesis	Genetic Information Processing	Translation	0.58134
2010	ABC transporters	Environmental Information Processing	Membrane transport	0.58134
4640	Hematopoietic cell lineage	Organismal Systems	Immune system	0.581771
4725	Cholinergic synapse	Organismal Systems	Nervous system	0.600485
4714	Thermogenesis	Organismal Systems	Environmental adaptation	0.607048
71	Fatty acid degradation	Metabolism	Lipid metabolism	0.622232
270	Cysteine and methionine metabolism	Metabolism	Amino acid metabolism	0.622232
520	Amino sugar and nucleotide sugar metabolism	Metabolism	Carbohydrate metabolism	0.615703
4923	Regulation of lipolysis in adipocytes	Organismal Systems	Endocrine system	0.62865
4612	Antigen processing and presentation	Organismal Systems	Immune system	0.661028
1212	Fatty acid metabolism	Metabolism	Global and overview maps	0.670646
4623	Cytosolic DNA-sensing pathway	Organismal Systems	Immune system	0.676248
4726	Serotonergic synapse	Organismal Systems	Nervous system	0.688453
1110	Biosynthesis of secondary metabolites	Metabolism	Global and overview maps	0.695649
982	Drug metabolism - cytochrome P450	Metabolism	Xenobiotics biodegradation and metabolism	0.717781
3010	Ribosome	Genetic Information Processing	Translation	0.731456
4137	Mitophagy - animal	Cellular Processes	Transport and catabolism	0.717781
4138	Autophagy - yeast	Cellular Processes	Transport and catabolism	0.745416
4140	Autophagy - animal	Cellular Processes	Transport and catabolism	0.724465
4145	Phagosome	Cellular Processes	Transport and catabolism	0.731456
4213	Longevity regulating pathway - multiple species	Organismal Systems	Aging	0.741004
4260	Cardiac muscle contraction	Organismal Systems	Circulatory system	0.741004
4920	Adipocytokine signaling pathway	Organismal Systems	Endocrine system	0.745416
4976	Bile secretion	Organismal Systems	Digestive system	0.736517
4910	Insulin signaling pathway	Organismal Systems	Endocrine system	0.753832
3008	Ribosome biogenesis in eukaryotes	Genetic Information Processing	Translation	0.778126
4512	ECM-receptor interaction	Environmental Information Processing	Signaling molecules and interaction	0.792879
3040	Spliceosome	Genetic Information Processing	Transcription	0.807115
3320	PPAR signaling pathway	Organismal Systems	Endocrine system	0.803301
983	Drug metabolism - other enzymes	Metabolism	Xenobiotics biodegradation and metabolism	0.822608
4141	Protein processing in endoplasmic reticulum	Genetic Information Processing	Folding, sorting and degradation	0.839596
4620	Toll-like receptor signaling pathway	Organismal Systems	Immune system	0.840031
4062	Chemokine signaling pathway	Organismal Systems	Immune system	0.884005
4064	NF-kappa B signaling pathway	Environmental Information Processing	Signal transduction	0.876505
4114	Oocyte meiosis	Cellular Processes	Cell growth and death	0.880698
4217	Necroptosis	Cellular Processes	Cell growth and death	0.870634
4514	Cell adhesion molecules (CAMs)	Environmental Information Processing	Signaling molecules and interaction	0.872379
4080	Neuroactive ligand-receptor interaction	Environmental Information Processing	Signaling molecules and interaction	0.896127
4668	TNF signaling pathway	Environmental Information Processing	Signal transduction	0.911079
190	Oxidative phosphorylation	Metabolism	Energy metabolism	0.919852
4120	Ubiquitin mediated proteolysis	Genetic Information Processing	Folding, sorting and degradation	0.933762
4060	Cytokine-cytokine receptor interaction	Environmental Information Processing	Signaling molecules and interaction	0.996048

## Sheet: NC-cluster2
KEGG Pathway Term ID	KEGG Pathway Term Desc	KEGG Pathway Term Level1	KEGG Pathway Term Level2	P value
3010	Ribosome	Genetic Information Processing	Translation	3.76992e-31
190	Oxidative phosphorylation	Metabolism	Energy metabolism	9.35683e-22
4714	Thermogenesis	Organismal Systems	Environmental adaptation	9.40767e-15
4723	Retrograde endocannabinoid signaling	Organismal Systems	Nervous system	4.36608e-06
4110	Cell cycle	Cellular Processes	Cell growth and death	5.6125e-05
1100	Metabolic pathways	Metabolism	Global and overview maps	0.000219615
4114	Oocyte meiosis	Cellular Processes	Cell growth and death	0.000252032
4260	Cardiac muscle contraction	Organismal Systems	Circulatory system	0.000285659
4914	Progesterone-mediated oocyte maturation	Organismal Systems	Endocrine system	0.000454573
3020	RNA polymerase	Genetic Information Processing	Transcription	0.00449224
4623	Cytosolic DNA-sensing pathway	Organismal Systems	Immune system	0.0063505
4068	FoxO signaling pathway	Environmental Information Processing	Signal transduction	0.00808998
4657	IL-17 signaling pathway	Organismal Systems	Immune system	0.010168
230	Purine metabolism	Metabolism	Nucleotide metabolism	0.0279042
240	Pyrimidine metabolism	Metabolism	Nucleotide metabolism	0.0297355
4111	Cell cycle - yeast	Cellular Processes	Cell growth and death	0.0312842
626	Naphthalene degradation	Metabolism	Xenobiotics biodegradation and metabolism	0.033526
520	Amino sugar and nucleotide sugar metabolism	Metabolism	Carbohydrate metabolism	0.0388874
4137	Mitophagy - animal	Cellular Processes	Transport and catabolism	0.0372768
3050	Proteasome	Genetic Information Processing	Folding, sorting and degradation	0.0415058
521	Streptomycin biosynthesis	Metabolism	Biosynthesis of other secondary metabolites	0.068496
3008	Ribosome biogenesis in eukaryotes	Genetic Information Processing	Translation	0.0745555
3022	Basal transcription factors	Genetic Information Processing	Transcription	0.071678
3420	Nucleotide excision repair	Genetic Information Processing	Replication and repair	0.071678
4139	Mitophagy - yeast	Cellular Processes	Transport and catabolism	0.0717819
4621	NOD-like receptor signaling pathway	Organismal Systems	Immune system	0.0793198
982	Drug metabolism - cytochrome P450	Metabolism	Xenobiotics biodegradation and metabolism	0.101966
1220	Degradation of aromatic compounds	Metabolism	Global and overview maps	0.0972546
4146	Peroxisome	Cellular Processes	Transport and catabolism	0.0953087
4668	TNF signaling pathway	Environmental Information Processing	Signal transduction	0.101124
2020	Two-component system	Environmental Information Processing	Signal transduction	0.109522
4064	NF-kappa B signaling pathway	Environmental Information Processing	Signal transduction	0.115217
983	Drug metabolism - other enzymes	Metabolism	Xenobiotics biodegradation and metabolism	0.123015
4016	MAPK signaling pathway - plant	Environmental Information Processing	Signal transduction	0.120593
52	Galactose metabolism	Metabolism	Carbohydrate metabolism	0.141458
480	Glutathione metabolism	Metabolism	Metabolism of other amino acids	0.140271
4113	Meiosis - yeast	Cellular Processes	Cell growth and death	0.141219
4136	Autophagy - other	Cellular Processes	Transport and catabolism	0.133696
4210	Apoptosis	Cellular Processes	Cell growth and death	0.149329
4214	Apoptosis - fly	Cellular Processes	Cell growth and death	0.147408
625	Chloroalkane and chloroalkene degradation	Metabolism	Xenobiotics biodegradation and metabolism	0.156795
3410	Base excision repair	Genetic Information Processing	Replication and repair	0.157412
440	Phosphonate and phosphinate metabolism	Metabolism	Metabolism of other amino acids	0.18508
524	Neomycin, kanamycin and gentamicin biosynthesis	Metabolism	Biosynthesis of other secondary metabolites	0.18508
4711	Circadian rhythm - fly	Organismal Systems	Environmental adaptation	0.18508
4212	Longevity regulating pathway - worm	Organismal Systems	Aging	0.189653
900	Terpenoid backbone biosynthesis	Metabolism	Metabolism of terpenoids and polyketides	0.228711
10	Glycolysis / Gluconeogenesis	Metabolism	Carbohydrate metabolism	0.585717
51	Fructose and mannose metabolism	Metabolism	Carbohydrate metabolism	0.413667
71	Fatty acid degradation	Metabolism	Lipid metabolism	0.857751
100	Steroid biosynthesis	Metabolism	Lipid metabolism	0.477225
120	Primary bile acid biosynthesis	Metabolism	Lipid metabolism	0.420793
130	Ubiquinone and other terpenoid-quinone biosynthesis	Metabolism	Metabolism of cofactors and vitamins	0.37984
250	Alanine, aspartate and glutamate metabolism	Metabolism	Amino acid metabolism	0.785302
270	Cysteine and methionine metabolism	Metabolism	Amino acid metabolism	0.574591
280	Valine, leucine and isoleucine degradation	Metabolism	Amino acid metabolism	0.867191
330	Arginine and proline metabolism	Metabolism	Amino acid metabolism	0.895577
340	Histidine metabolism	Metabolism	Amino acid metabolism	0.615705
350	Tyrosine metabolism	Metabolism	Amino acid metabolism	0.4597
380	Tryptophan metabolism	Metabolism	Amino acid metabolism	0.806288
430	Taurine and hypotaurine metabolism	Metabolism	Metabolism of other amino acids	0.358294
450	Selenocompound metabolism	Metabolism	Metabolism of other amino acids	0.440248
500	Starch and sucrose metabolism	Metabolism	Carbohydrate metabolism	0.745174
510	N-Glycan biosynthesis	Metabolism	Glycan biosynthesis and metabolism	0.514175
533	Glycosaminoglycan biosynthesis - keratan sulfate	Metabolism	Glycan biosynthesis and metabolism	0.37984
562	Inositol phosphate metabolism	Metabolism	Carbohydrate metabolism	0.930885
563	Glycosylphosphatidylinositol (GPI)-anchor biosynthesis	Metabolism	Glycan biosynthesis and metabolism	0.241232
564	Glycerophospholipid metabolism	Metabolism	Lipid metabolism	0.89998
590	Arachidonic acid metabolism	Metabolism	Lipid metabolism	0.837603
600	Sphingolipid metabolism	Metabolism	Lipid metabolism	0.831123
601	Glycosphingolipid biosynthesis - lacto and neolacto series	Metabolism	Glycan biosynthesis and metabolism	0.602331
603	Glycosphingolipid biosynthesis - globo and isoglobo series	Metabolism	Glycan biosynthesis and metabolism	0.440248
604	Glycosphingolipid biosynthesis - ganglio series	Metabolism	Glycan biosynthesis and metabolism	0.440248
620	Pyruvate metabolism	Metabolism	Carbohydrate metabolism	0.777815
640	Propanoate metabolism	Metabolism	Carbohydrate metabolism	0.697576
670	One carbon pool by folate	Metabolism	Metabolism of cofactors and vitamins	0.49479
680	Methane metabolism	Metabolism	Energy metabolism	0.736293
730	Thiamine metabolism	Metabolism	Metabolism of cofactors and vitamins	0.440248
750	Vitamin B6 metabolism	Metabolism	Metabolism of cofactors and vitamins	0.264388
760	Nicotinate and nicotinamide metabolism	Metabolism	Metabolism of cofactors and vitamins	0.736293
830	Retinol metabolism	Metabolism	Metabolism of cofactors and vitamins	0.650371
860	Porphyrin and chlorophyll metabolism	Metabolism	Metabolism of cofactors and vitamins	0.413667
970	Aminoacyl-tRNA biosynthesis	Genetic Information Processing	Translation	0.825229
980	Metabolism of xenobiotics by cytochrome P450	Metabolism	Xenobiotics biodegradation and metabolism	0.257947
1110	Biosynthesis of secondary metabolites	Metabolism	Global and overview maps	0.8787
1120	Microbial metabolism in diverse environments	Metabolism	Global and overview maps	0.883266
1130	Biosynthesis of antibiotics	Metabolism	Global and overview maps	0.821477
1200	Carbon metabolism	Metabolism	Global and overview maps	0.973783
1230	Biosynthesis of amino acids	Metabolism	Global and overview maps	0.972749
3013	RNA transport	Genetic Information Processing	Translation	0.975014
3015	mRNA surveillance pathway	Genetic Information Processing	Translation	0.917566
3018	RNA degradation	Genetic Information Processing	Folding, sorting and degradation	0.402643
3030	DNA replication	Genetic Information Processing	Replication and repair	0.353562
3040	Spliceosome	Genetic Information Processing	Transcription	0.388275
3320	PPAR signaling pathway	Organismal Systems	Endocrine system	0.96152
3430	Mismatch repair	Genetic Information Processing	Replication and repair	0.559361
3440	Homologous recombination	Genetic Information Processing	Replication and repair	0.799928
3460	Fanconi anemia pathway	Genetic Information Processing	Replication and repair	0.836819
4010	MAPK signaling pathway	Environmental Information Processing	Signal transduction	0.789192
4012	ErbB signaling pathway	Environmental Information Processing	Signal transduction	0.62255
4013	MAPK signaling pathway - fly	Environmental Information Processing	Signal transduction	0.949303
4014	Ras signaling pathway	Environmental Information Processing	Signal transduction	0.971709
4015	Rap1 signaling pathway	Environmental Information Processing	Signal transduction	0.982348
4020	Calcium signaling pathway	Environmental Information Processing	Signal transduction	0.968335
4022	cGMP-PKG signaling pathway	Environmental Information Processing	Signal transduction	0.735835
4024	cAMP signaling pathway	Environmental Information Processing	Signal transduction	0.924563
4060	Cytokine-cytokine receptor interaction	Environmental Information Processing	Signaling molecules and interaction	0.382925
4062	Chemokine signaling pathway	Organismal Systems	Immune system	0.736976
4066	HIF-1 signaling pathway	Environmental Information Processing	Signal transduction	0.928306
4070	Phosphatidylinositol signaling system	Environmental Information Processing	Signal transduction	0.897199
4071	Sphingolipid signaling pathway	Environmental Information Processing	Signal transduction	0.701356
4072	Phospholipase D signaling pathway	Environmental Information Processing	Signal transduction	0.981056
4080	Neuroactive ligand-receptor interaction	Environmental Information Processing	Signaling molecules and interaction	0.999718
4115	p53 signaling pathway	Cellular Processes	Cell growth and death	0.513966
4120	Ubiquitin mediated proteolysis	Genetic Information Processing	Folding, sorting and degradation	0.279484
4130	SNARE interactions in vesicular transport	Genetic Information Processing	Folding, sorting and degradation	0.303987
4138	Autophagy - yeast	Cellular Processes	Transport and catabolism	0.280368
4140	Autophagy - animal	Cellular Processes	Transport and catabolism	0.746245
4141	Protein processing in endoplasmic reticulum	Genetic Information Processing	Folding, sorting and degradation	0.627717
4142	Lysosome	Cellular Processes	Transport and catabolism	0.575133
4144	Endocytosis	Cellular Processes	Transport and catabolism	0.98311
4145	Phagosome	Cellular Processes	Transport and catabolism	0.873823
4150	mTOR signaling pathway	Environmental Information Processing	Signal transduction	0.349645
4151	PI3K-Akt signaling pathway	Environmental Information Processing	Signal transduction	0.999507
4211	Longevity regulating pathway	Organismal Systems	Aging	0.972749
4215	Apoptosis - multiple species	Cellular Processes	Cell growth and death	0.341266
4217	Necroptosis	Cellular Processes	Cell growth and death	0.397123
4218	Cellular senescence	Cellular Processes	Cell growth and death	0.332505
4261	Adrenergic signaling in cardiomyocytes	Organismal Systems	Circulatory system	0.971373
4270	Vascular smooth muscle contraction	Organismal Systems	Circulatory system	0.944394
4310	Wnt signaling pathway	Environmental Information Processing	Signal transduction	0.892079
4330	Notch signaling pathway	Environmental Information Processing	Signal transduction	0.574591
4340	Hedgehog signaling pathway	Environmental Information Processing	Signal transduction	0.785302
4350	TGF-beta signaling pathway	Environmental Information Processing	Signal transduction	0.585717
4360	Axon guidance	Organismal Systems	Development	0.986763
4370	VEGF signaling pathway	Environmental Information Processing	Signal transduction	0.905808
4371	Apelin signaling pathway	Environmental Information Processing	Signal transduction	0.359013
4380	Osteoclast differentiation	Organismal Systems	Development	0.501049
4390	Hippo signaling pathway	Environmental Information Processing	Signal transduction	0.995802
4391	Hippo signaling pathway - fly	Environmental Information Processing	Signal transduction	0.92337
4510	Focal adhesion	Cellular Processes	Cellular community - eukaryotes	0.863745
4512	ECM-receptor interaction	Environmental Information Processing	Signaling molecules and interaction	0.600721
4514	Cell adhesion molecules (CAMs)	Environmental Information Processing	Signaling molecules and interaction	0.993801
4530	Tight junction	Cellular Processes	Cellular community - eukaryotes	0.99847
4540	Gap junction	Cellular Processes	Cellular community - eukaryotes	0.824292
4550	Signaling pathways regulating pluripotency of stem cells	Cellular Processes	Cellular community - eukaryotes	0.992933
4610	Complement and coagulation cascades	Organismal Systems	Immune system	0.872242
4611	Platelet activation	Organismal Systems	Immune system	0.990345
4612	Antigen processing and presentation	Organismal Systems	Immune system	0.828713
4620	Toll-like receptor signaling pathway	Organismal Systems	Immune system	0.484956
4622	RIG-I-like receptor signaling pathway	Organismal Systems	Immune system	0.235915
4624	Toll and Imd signaling pathway	Organismal Systems	Immune system	0.770068
4625	C-type lectin receptor signaling pathway	Organismal Systems	Immune system	0.588956
4626	Plant-pathogen interaction	Organismal Systems	Environmental adaptation	0.400665
4630	Jak-STAT signaling pathway	Environmental Information Processing	Signal transduction	0.981611
4640	Hematopoietic cell lineage	Organismal Systems	Immune system	0.74685
4650	Natural killer cell mediated cytotoxicity	Organismal Systems	Immune system	0.595447
4658	Th1 and Th2 cell differentiation	Organismal Systems	Immune system	0.857776
4659	Th17 cell differentiation	Organismal Systems	Immune system	0.915244
4660	T cell receptor signaling pathway	Organismal Systems	Immune system	0.71922
4662	B cell receptor signaling pathway	Organismal Systems	Immune system	0.778334
4664	Fc epsilon RI signaling pathway	Organismal Systems	Immune system	0.789374
4666	Fc gamma R-mediated phagocytosis	Organismal Systems	Immune system	0.849997
4670	Leukocyte transendothelial migration	Organismal Systems	Immune system	0.990005
4672	Intestinal immune network for IgA production	Organismal Systems	Immune system	0.857751
4710	Circadian rhythm	Organismal Systems	Environmental adaptation	0.303987
4713	Circadian entrainment	Organismal Systems	Environmental adaptation	0.970801
4720	Long-term potentiation	Organismal Systems	Nervous system	0.453895
4721	Synaptic vesicle cycle	Organismal Systems	Nervous system	0.390989
4722	Neurotrophin signaling pathway	Organismal Systems	Nervous system	0.287701
4725	Cholinergic synapse	Organismal Systems	Nervous system	0.983201
4727	GABAergic synapse	Organismal Systems	Nervous system	0.387361
4728	Dopaminergic synapse	Organismal Systems	Nervous system	0.88949
4730	Long-term depression	Organismal Systems	Nervous system	0.895577
4740	Olfactory transduction	Organismal Systems	Sensory system	1
4742	Taste transduction	Organismal Systems	Sensory system	0.954282
4744	Phototransduction	Organismal Systems	Sensory system	0.615705
4745	Phototransduction - fly	Organismal Systems	Sensory system	0.641123
4750	Inflammatory mediator regulation of TRP channels	Organismal Systems	Sensory system	0.947472
4810	Regulation of actin cytoskeleton	Cellular Processes	Cell motility	0.948782
4910	Insulin signaling pathway	Organismal Systems	Endocrine system	0.621185
4911	Insulin secretion	Organismal Systems	Endocrine system	0.952679
4912	GnRH signaling pathway	Organismal Systems	Endocrine system	0.42543
4915	Estrogen signaling pathway	Organismal Systems	Endocrine system	0.592745
4916	Melanogenesis	Organismal Systems	Endocrine system	0.865186
4917	Prolactin signaling pathway	Organismal Systems	Endocrine system	0.48863
4918	Thyroid hormone synthesis	Organismal Systems	Endocrine system	0.497148
4919	Thyroid hormone signaling pathway	Organismal Systems	Endocrine system	0.93029
4920	Adipocytokine signaling pathway	Organismal Systems	Endocrine system	0.505594
4921	Oxytocin signaling pathway	Organismal Systems	Endocrine system	0.915135
4922	Glucagon signaling pathway	Organismal Systems	Endocrine system	0.520896
4924	Renin secretion	Organismal Systems	Endocrine system	0.92337
4925	Aldosterone synthesis and secretion	Organismal Systems	Endocrine system	0.878957
4926	Relaxin signaling pathway	Organismal Systems	Endocrine system	0.711799
4927	Cortisol synthesis and secretion	Organismal Systems	Endocrine system	0.920688
4928	Parathyroid hormone synthesis, secretion and action	Organismal Systems	Endocrine system	0.984857
4962	Vasopressin-regulated water reabsorption	Organismal Systems	Excretory system	0.792538
4966	Collecting duct acid secretion	Organismal Systems	Excretory system	0.26635
4970	Salivary secretion	Organismal Systems	Digestive system	0.789374
4971	Gastric acid secretion	Organismal Systems	Digestive system	0.925961
4973	Carbohydrate digestion and absorption	Organismal Systems	Digestive system	0.812819
4974	Protein digestion and absorption	Organismal Systems	Digestive system	0.965303
4978	Mineral absorption	Organismal Systems	Digestive system	0.792538
4979	Cholesterol metabolism	Organismal Systems	Digestive system	0.831123

## Sheet: NC-cluster3
KEGG Pathway Term ID	KEGG Pathway Term Desc	KEGG Pathway Term Level1	KEGG Pathway Term Level2	P value
3050	Proteasome	Genetic Information Processing	Folding, sorting and degradation	7.92768e-11
100	Steroid biosynthesis	Metabolism	Lipid metabolism	1.63707e-09
1130	Biosynthesis of antibiotics	Metabolism	Global and overview maps	1.23946e-05
900	Terpenoid backbone biosynthesis	Metabolism	Metabolism of terpenoids and polyketides	0.000189891
1100	Metabolic pathways	Metabolism	Global and overview maps	0.00017854
1110	Biosynthesis of secondary metabolites	Metabolism	Global and overview maps	0.000255422
1212	Fatty acid metabolism	Metabolism	Global and overview maps	0.00034156
909	Sesquiterpenoid and triterpenoid biosynthesis	Metabolism	Metabolism of terpenoids and polyketides	0.000416393
3010	Ribosome	Genetic Information Processing	Translation	0.00064155
480	Glutathione metabolism	Metabolism	Metabolism of other amino acids	0.00139425
1040	Biosynthesis of unsaturated fatty acids	Metabolism	Lipid metabolism	0.00236326
190	Oxidative phosphorylation	Metabolism	Energy metabolism	0.00314665
650	Butanoate metabolism	Metabolism	Carbohydrate metabolism	0.00269814
4146	Peroxisome	Cellular Processes	Transport and catabolism	0.00305919
3040	Spliceosome	Genetic Information Processing	Transcription	0.00351826
4714	Thermogenesis	Organismal Systems	Environmental adaptation	0.00486655
982	Drug metabolism - cytochrome P450	Metabolism	Xenobiotics biodegradation and metabolism	0.0175357
72	Synthesis and degradation of ketone bodies	Metabolism	Lipid metabolism	0.0240158
4138	Autophagy - yeast	Cellular Processes	Transport and catabolism	0.0237494
71	Fatty acid degradation	Metabolism	Lipid metabolism	0.0288804
3013	RNA transport	Genetic Information Processing	Translation	0.0291365
4130	SNARE interactions in vesicular transport	Genetic Information Processing	Folding, sorting and degradation	0.0293202
280	Valine, leucine and isoleucine degradation	Metabolism	Amino acid metabolism	0.0322556
630	Glyoxylate and dicarboxylate metabolism	Metabolism	Carbohydrate metabolism	0.0341504
640	Propanoate metabolism	Metabolism	Carbohydrate metabolism	0.0341504
720	Carbon fixation pathways in prokaryotes	Metabolism	Energy metabolism	0.0413991
1120	Microbial metabolism in diverse environments	Metabolism	Global and overview maps	0.0433224
4066	HIF-1 signaling pathway	Environmental Information Processing	Signal transduction	0.0443963
1200	Carbon metabolism	Metabolism	Global and overview maps	0.047117
620	Pyruvate metabolism	Metabolism	Carbohydrate metabolism	0.0605646
643	Styrene degradation	Metabolism	Xenobiotics biodegradation and metabolism	0.0601465
785	Lipoic acid metabolism	Metabolism	Metabolism of cofactors and vitamins	0.0601465
380	Tryptophan metabolism	Metabolism	Amino acid metabolism	0.0746228
980	Metabolism of xenobiotics by cytochrome P450	Metabolism	Xenobiotics biodegradation and metabolism	0.0726308
3022	Basal transcription factors	Genetic Information Processing	Transcription	0.0709823
362	Benzoate degradation	Metabolism	Xenobiotics biodegradation and metabolism	0.0793849
4260	Cardiac muscle contraction	Organismal Systems	Circulatory system	0.0782065
360	Phenylalanine metabolism	Metabolism	Amino acid metabolism	0.0982968
627	Aminobenzoate degradation	Metabolism	Xenobiotics biodegradation and metabolism	0.0982316
4210	Apoptosis	Cellular Processes	Cell growth and death	0.098211
340	Histidine metabolism	Metabolism	Amino acid metabolism	0.111388
460	Cyanoamino acid metabolism	Metabolism	Metabolism of other amino acids	0.116695
524	Neomycin, kanamycin and gentamicin biosynthesis	Metabolism	Biosynthesis of other secondary metabolites	0.116695
930	Caprolactam degradation	Metabolism	Xenobiotics biodegradation and metabolism	0.116695
4745	Phototransduction - fly	Organismal Systems	Sensory system	0.124902
590	Arachidonic acid metabolism	Metabolism	Lipid metabolism	0.133549
3018	RNA degradation	Genetic Information Processing	Folding, sorting and degradation	0.133549
3320	PPAR signaling pathway	Organismal Systems	Endocrine system	0.12993
4710	Circadian rhythm	Organismal Systems	Environmental adaptation	0.145846
740	Riboflavin metabolism	Metabolism	Metabolism of cofactors and vitamins	0.152501
20	Citrate cycle (TCA cycle)	Metabolism	Carbohydrate metabolism	0.160183
680	Methane metabolism	Metabolism	Energy metabolism	0.189549
62	Fatty acid elongation	Metabolism	Lipid metabolism	0.197004
4391	Hippo signaling pathway - fly	Environmental Information Processing	Signal transduction	0.198126
2024	Quorum sensing	Cellular Processes	Cellular community - prokaryotes	0.21984
430	Taurine and hypotaurine metabolism	Metabolism	Metabolism of other amino acids	0.235826
521	Streptomycin biosynthesis	Metabolism	Biosynthesis of other secondary metabolites	0.235826
4115	p53 signaling pathway	Cellular Processes	Cell growth and death	0.230194
350	Tyrosine metabolism	Metabolism	Amino acid metabolism	0.242332
130	Ubiquinone and other terpenoid-quinone biosynthesis	Metabolism	Metabolism of cofactors and vitamins	0.251486
4217	Necroptosis	Cellular Processes	Cell growth and death	0.253236
61	Fatty acid biosynthesis	Metabolism	Lipid metabolism	0.266827
950	Isoquinoline alkaloid biosynthesis	Metabolism	Biosynthesis of other secondary metabolites	0.266827
4216	Ferroptosis	Cellular Processes	Cell growth and death	0.265197
450	Selenocompound metabolism	Metabolism	Metabolism of other amino acids	0.296578
565	Ether lipid metabolism	Metabolism	Lipid metabolism	0.288067
730	Thiamine metabolism	Metabolism	Metabolism of cofactors and vitamins	0.296578
970	Aminoacyl-tRNA biosynthesis	Genetic Information Processing	Translation	0.280448
2020	Two-component system	Environmental Information Processing	Signal transduction	0.296578
4212	Longevity regulating pathway - worm	Organismal Systems	Aging	0.285427
4611	Platelet activation	Organismal Systems	Immune system	0.298698
520	Amino sugar and nucleotide sugar metabolism	Metabolism	Carbohydrate metabolism	0.318426
4110	Cell cycle	Cellular Processes	Cell growth and death	0.312587
4144	Endocytosis	Cellular Processes	Transport and catabolism	0.319931
4810	Regulation of actin cytoskeleton	Cellular Processes	Cell motility	0.316861
270	Cysteine and methionine metabolism	Metabolism	Amino acid metabolism	0.325974
670	One carbon pool by folate	Metabolism	Metabolism of cofactors and vitamins	0.338968
983	Drug metabolism - other enzymes	Metabolism	Xenobiotics biodegradation and metabolism	0.341622
4530	Tight junction	Cellular Processes	Cellular community - eukaryotes	0.340587
4666	Fc gamma R-mediated phagocytosis	Organismal Systems	Immune system	0.33037
4913	Ovarian steroidogenesis	Organismal Systems	Endocrine system	0.355927
4977	Vitamin digestion and absorption	Organismal Systems	Digestive system	0.365807
4964	Proximal tubule bicarbonate reclamation	Organismal Systems	Excretory system	0.378817
240	Pyrimidine metabolism	Metabolism	Nucleotide metabolism	0.386416
330	Arginine and proline metabolism	Metabolism	Amino acid metabolism	0.392679
220	Arginine biosynthesis	Metabolism	Amino acid metabolism	0.404047
4120	Ubiquitin mediated proteolysis	Genetic Information Processing	Folding, sorting and degradation	0.4058
4390	Hippo signaling pathway	Environmental Information Processing	Signal transduction	0.410432
310	Lysine degradation	Metabolism	Amino acid metabolism	0.435494
563	Glycosylphosphatidylinositol (GPI)-anchor biosynthesis	Metabolism	Glycan biosynthesis and metabolism	0.439993
592	alpha-Linolenic acid metabolism	Metabolism	Lipid metabolism	0.439993
601	Glycosphingolipid biosynthesis - lacto and neolacto series	Metabolism	Glycan biosynthesis and metabolism	0.428257
3060	Protein export	Genetic Information Processing	Folding, sorting and degradation	0.439993
4341	Hedgehog signaling pathway - fly	Environmental Information Processing	Signal transduction	0.439993
3015	mRNA surveillance pathway	Genetic Information Processing	Translation	0.452106
4139	Mitophagy - yeast	Cellular Processes	Transport and catabolism	0.451489
4520	Adherens junction	Cellular Processes	Cellular community - eukaryotes	0.456291
3020	RNA polymerase	Genetic Information Processing	Transcription	0.495175
10	Glycolysis / Gluconeogenesis	Metabolism	Carbohydrate metabolism	0.55324
30	Pentose phosphate pathway	Metabolism	Carbohydrate metabolism	0.563461
51	Fructose and mannose metabolism	Metabolism	Carbohydrate metabolism	0.581225
52	Galactose metabolism	Metabolism	Carbohydrate metabolism	0.554299
140	Steroid hormone biosynthesis	Metabolism	Lipid metabolism	0.594155
230	Purine metabolism	Metabolism	Nucleotide metabolism	0.556454
250	Alanine, aspartate and glutamate metabolism	Metabolism	Amino acid metabolism	0.606534
260	Glycine, serine and threonine metabolism	Metabolism	Amino acid metabolism	0.606534
410	beta-Alanine metabolism	Metabolism	Metabolism of other amino acids	0.525652
500	Starch and sucrose metabolism	Metabolism	Carbohydrate metabolism	0.563461
710	Carbon fixation in photosynthetic organisms	Metabolism	Energy metabolism	0.572435
860	Porphyrin and chlorophyll metabolism	Metabolism	Metabolism of cofactors and vitamins	0.581225
3008	Ribosome biogenesis in eukaryotes	Genetic Information Processing	Translation	0.541032
3410	Base excision repair	Genetic Information Processing	Replication and repair	0.572435
3420	Nucleotide excision repair	Genetic Information Processing	Replication and repair	0.622555
4068	FoxO signaling pathway	Environmental Information Processing	Signal transduction	0.559221
4136	Autophagy - other	Cellular Processes	Transport and catabolism	0.544947
4215	Apoptosis - multiple species	Cellular Processes	Cell growth and death	0.525652
4310	Wnt signaling pathway	Environmental Information Processing	Signal transduction	0.610104
4614	Renin-angiotensin system	Organismal Systems	Endocrine system	0.598271
4621	NOD-like receptor signaling pathway	Organismal Systems	Immune system	0.600791
4624	Toll and Imd signaling pathway	Organismal Systems	Immune system	0.589836
4723	Retrograde endocannabinoid signaling	Organismal Systems	Nervous system	0.623288
4726	Serotonergic synapse	Organismal Systems	Nervous system	0.549555
4916	Melanogenesis	Organismal Systems	Endocrine system	0.626959
4962	Vasopressin-regulated water reabsorption	Organismal Systems	Excretory system	0.614627
4973	Carbohydrate digestion and absorption	Organismal Systems	Digestive system	0.637927
600	Sphingolipid metabolism	Metabolism	Lipid metabolism	0.659826
4921	Oxytocin signaling pathway	Organismal Systems	Endocrine system	0.652862
4979	Cholesterol metabolism	Organismal Systems	Digestive system	0.659826
4145	Phagosome	Cellular Processes	Transport and catabolism	0.674268
564	Glycerophospholipid metabolism	Metabolism	Lipid metabolism	0.906763
591	Linoleic acid metabolism	Metabolism	Lipid metabolism	0.693436
1230	Biosynthesis of amino acids	Metabolism	Global and overview maps	0.887425
4010	MAPK signaling pathway	Environmental Information Processing	Signal transduction	0.913337
4012	ErbB signaling pathway	Environmental Information Processing	Signal transduction	0.861233
4013	MAPK signaling pathway - fly	Environmental Information Processing	Signal transduction	0.835984
4015	Rap1 signaling pathway	Environmental Information Processing	Signal transduction	0.842058
4060	Cytokine-cytokine receptor interaction	Environmental Information Processing	Signaling molecules and interaction	0.896887
4064	NF-kappa B signaling pathway	Environmental Information Processing	Signal transduction	0.717312
4071	Sphingolipid signaling pathway	Environmental Information Processing	Signal transduction	0.947094
4111	Cell cycle - yeast	Cellular Processes	Cell growth and death	0.770978
4114	Oocyte meiosis	Cellular Processes	Cell growth and death	0.725674
4140	Autophagy - animal	Cellular Processes	Transport and catabolism	0.816568
4141	Protein processing in endoplasmic reticulum	Genetic Information Processing	Folding, sorting and degradation	0.757561
4142	Lysosome	Cellular Processes	Transport and catabolism	0.957129
4150	mTOR signaling pathway	Environmental Information Processing	Signal transduction	0.869331
4152	AMPK signaling pathway	Environmental Information Processing	Signal transduction	0.788641
4218	Cellular senescence	Cellular Processes	Cell growth and death	0.839856
4261	Adrenergic signaling in cardiomyocytes	Organismal Systems	Circulatory system	0.838587
4270	Vascular smooth muscle contraction	Organismal Systems	Circulatory system	0.939985
4350	TGF-beta signaling pathway	Environmental Information Processing	Signal transduction	0.845947
4370	VEGF signaling pathway	Environmental Information Processing	Signal transduction	0.761229
4380	Osteoclast differentiation	Organismal Systems	Development	0.944822
4510	Focal adhesion	Cellular Processes	Cellular community - eukaryotes	0.830786
4550	Signaling pathways regulating pluripotency of stem cells	Cellular Processes	Cellular community - eukaryotes	0.950327
4612	Antigen processing and presentation	Organismal Systems	Immune system	0.93741
4620	Toll-like receptor signaling pathway	Organismal Systems	Immune system	0.892041
4623	Cytosolic DNA-sensing pathway	Organismal Systems	Immune system	0.745826
4630	Jak-STAT signaling pathway	Environmental Information Processing	Signal transduction	0.873556
4650	Natural killer cell mediated cytotoxicity	Organismal Systems	Immune system	0.922794
4657	IL-17 signaling pathway	Organismal Systems	Immune system	0.894277
4658	Th1 and Th2 cell differentiation	Organismal Systems	Immune system	0.877597
4659	Th17 cell differentiation	Organismal Systems	Immune system	0.917781
4662	B cell receptor signaling pathway	Organismal Systems	Immune system	0.825381
4664	Fc epsilon RI signaling pathway	Organismal Systems	Immune system	0.832523
4668	TNF signaling pathway	Environmental Information Processing	Signal transduction	0.788641
4670	Leukocyte transendothelial migration	Organismal Systems	Immune system	0.764412
4721	Synaptic vesicle cycle	Organismal Systems	Nervous system	0.751067
4724	Glutamatergic synapse	Organismal Systems	Nervous system	0.721519
4728	Dopaminergic synapse	Organismal Systems	Nervous system	0.958021
4730	Long-term depression	Organismal Systems	Nervous system	0.745826
4750	Inflammatory mediator regulation of TRP channels	Organismal Systems	Sensory system	0.942454
4910	Insulin signaling pathway	Organismal Systems	Endocrine system	0.963774
4912	GnRH signaling pathway	Organismal Systems	Endocrine system	0.872367
4915	Estrogen signaling pathway	Organismal Systems	Endocrine system	0.959752
4917	Prolactin signaling pathway	Organismal Systems	Endocrine system	0.802086
4919	Thyroid hormone signaling pathway	Organismal Systems	Endocrine system	0.737825
4920	Adipocytokine signaling pathway	Organismal Systems	Endocrine system	0.810175
4923	Regulation of lipolysis in adipocytes	Organismal Systems	Endocrine system	0.699751
4926	Relaxin signaling pathway	Organismal Systems	Endocrine system	0.949272
4928	Parathyroid hormone synthesis, secretion and action	Organismal Systems	Endocrine system	0.921158
4961	Endocrine and other factor-regulated calcium reabsorption	Organismal Systems	Excretory system	0.699751
4972	Pancreatic secretion	Organismal Systems	Digestive system	0.900715
4974	Protein digestion and absorption	Organismal Systems	Digestive system	0.86967
4020	Calcium signaling pathway	Environmental Information Processing	Signal transduction	0.985391
4022	cGMP-PKG signaling pathway	Environmental Information Processing	Signal transduction	0.977699
4072	Phospholipase D signaling pathway	Environmental Information Processing	Signal transduction	0.972458
4514	Cell adhesion molecules (CAMs)	Environmental Information Processing	Signaling molecules and interaction	0.987404
4014	Ras signaling pathway	Environmental Information Processing	Signal transduction	0.994839
4151	PI3K-Akt signaling pathway	Environmental Information Processing	Signal transduction	0.998065

## Sheet: NC-cluster4
KEGG Pathway Term ID	KEGG Pathway Term Desc	KEGG Pathway Term Level1	KEGG Pathway Term Level2	P value
4137	Mitophagy - animal	Cellular Processes	Transport and catabolism	0.000584046
514	Other types of O-glycan biosynthesis	Metabolism	Glycan biosynthesis and metabolism	0.00577801
4110	Cell cycle	Cellular Processes	Cell growth and death	0.00493823
4152	AMPK signaling pathway	Environmental Information Processing	Signal transduction	0.00579993
4211	Longevity regulating pathway	Organismal Systems	Aging	0.00200778
4510	Focal adhesion	Cellular Processes	Cellular community - eukaryotes	0.00478122
4910	Insulin signaling pathway	Organismal Systems	Endocrine system	0.00525711
4926	Relaxin signaling pathway	Organismal Systems	Endocrine system	0.00220918
4072	Phospholipase D signaling pathway	Environmental Information Processing	Signal transduction	0.00965364
4010	MAPK signaling pathway	Environmental Information Processing	Signal transduction	0.010919
4668	TNF signaling pathway	Environmental Information Processing	Signal transduction	0.0156746
532	Glycosaminoglycan biosynthesis - chondroitin sulfate / dermatan sulfate	Metabolism	Glycan biosynthesis and metabolism	0.0287254
4015	Rap1 signaling pathway	Environmental Information Processing	Signal transduction	0.0292177
4140	Autophagy - animal	Cellular Processes	Transport and catabolism	0.0231174
4145	Phagosome	Cellular Processes	Transport and catabolism	0.0283093
4151	PI3K-Akt signaling pathway	Environmental Information Processing	Signal transduction	0.0202905
4620	Toll-like receptor signaling pathway	Organismal Systems	Immune system	0.022041
4670	Leukocyte transendothelial migration	Organismal Systems	Immune system	0.029093
4915	Estrogen signaling pathway	Organismal Systems	Endocrine system	0.0271382
4927	Cortisol synthesis and secretion	Organismal Systems	Endocrine system	0.0317244
4360	Axon guidance	Organismal Systems	Development	0.0357244
4380	Osteoclast differentiation	Organismal Systems	Development	0.0356286
534	Glycosaminoglycan biosynthesis - heparan sulfate / heparin	Metabolism	Glycan biosynthesis and metabolism	0.0407422
4659	Th17 cell differentiation	Organismal Systems	Immune system	0.0399169
4142	Lysosome	Cellular Processes	Transport and catabolism	0.055258
4962	Vasopressin-regulated water reabsorption	Organismal Systems	Excretory system	0.0600316
790	Folate biosynthesis	Metabolism	Metabolism of cofactors and vitamins	0.0710724
4270	Vascular smooth muscle contraction	Organismal Systems	Circulatory system	0.0702342
4350	TGF-beta signaling pathway	Environmental Information Processing	Signal transduction	0.0701717
730	Thiamine metabolism	Metabolism	Metabolism of cofactors and vitamins	0.10263
780	Biotin metabolism	Metabolism	Metabolism of cofactors and vitamins	0.122929
3070	Bacterial secretion system	Environmental Information Processing	Membrane transport	0.122929
4014	Ras signaling pathway	Environmental Information Processing	Signal transduction	0.112179
4064	NF-kappa B signaling pathway	Environmental Information Processing	Signal transduction	0.0990996
4068	FoxO signaling pathway	Environmental Information Processing	Signal transduction	0.0881882
4115	p53 signaling pathway	Cellular Processes	Cell growth and death	0.120147
4136	Autophagy - other	Cellular Processes	Transport and catabolism	0.122886
4144	Endocytosis	Cellular Processes	Transport and catabolism	0.0864163
4150	mTOR signaling pathway	Environmental Information Processing	Signal transduction	0.101341
4213	Longevity regulating pathway - multiple species	Organismal Systems	Aging	0.111109
4218	Cellular senescence	Cellular Processes	Cell growth and death	0.106389
4650	Natural killer cell mediated cytotoxicity	Organismal Systems	Immune system	0.102357
4666	Fc gamma R-mediated phagocytosis	Organismal Systems	Immune system	0.100057
4710	Circadian rhythm	Organismal Systems	Environmental adaptation	0.0891201
4914	Progesterone-mediated oocyte maturation	Organismal Systems	Endocrine system	0.100057
4917	Prolactin signaling pathway	Organismal Systems	Endocrine system	0.106719
4920	Adipocytokine signaling pathway	Organismal Systems	Endocrine system	0.115585
4921	Oxytocin signaling pathway	Organismal Systems	Endocrine system	0.0808523
4928	Parathyroid hormone synthesis, secretion and action	Organismal Systems	Endocrine system	0.0990996
4022	cGMP-PKG signaling pathway	Environmental Information Processing	Signal transduction	0.133924
4217	Necroptosis	Cellular Processes	Cell growth and death	0.135135
4662	B cell receptor signaling pathway	Organismal Systems	Immune system	0.134327
4925	Aldosterone synthesis and secretion	Organismal Systems	Endocrine system	0.13142
4024	cAMP signaling pathway	Environmental Information Processing	Signal transduction	0.138141
511	Other glycan degradation	Metabolism	Glycan biosynthesis and metabolism	0.145938
4960	Aldosterone-regulated sodium reabsorption	Organismal Systems	Excretory system	0.145051
290	Valine, leucine and isoleucine biosynthesis	Metabolism	Amino acid metabolism	0.151231
513	Various types of N-glycan biosynthesis	Metabolism	Glycan biosynthesis and metabolism	0.152714
4062	Chemokine signaling pathway	Organismal Systems	Immune system	0.160153
4911	Insulin secretion	Organismal Systems	Endocrine system	0.159515
4977	Vitamin digestion and absorption	Organismal Systems	Digestive system	0.157283
4721	Synaptic vesicle cycle	Organismal Systems	Nervous system	0.169674
515	Mannose type O-glycan biosynthesis	Metabolism	Glycan biosynthesis and metabolism	0.180427
4340	Hedgehog signaling pathway	Environmental Information Processing	Signal transduction	0.176424
4512	ECM-receptor interaction	Environmental Information Processing	Signaling molecules and interaction	0.175484
4540	Gap junction	Cellular Processes	Cellular community - eukaryotes	0.180939
4725	Cholinergic synapse	Organismal Systems	Nervous system	0.186
4012	ErbB signaling pathway	Environmental Information Processing	Signal transduction	0.192035
4630	Jak-STAT signaling pathway	Environmental Information Processing	Signal transduction	0.195658
4810	Regulation of actin cytoskeleton	Cellular Processes	Cell motility	0.194379
4625	C-type lectin receptor signaling pathway	Organismal Systems	Immune system	0.200869
510	N-Glycan biosynthesis	Metabolism	Glycan biosynthesis and metabolism	0.226461
512	Mucin type O-glycan biosynthesis	Metabolism	Glycan biosynthesis and metabolism	0.227959
563	Glycosylphosphatidylinositol (GPI)-anchor biosynthesis	Metabolism	Glycan biosynthesis and metabolism	0.227959
980	Metabolism of xenobiotics by cytochrome P450	Metabolism	Xenobiotics biodegradation and metabolism	0.236548
3060	Protein export	Genetic Information Processing	Folding, sorting and degradation	0.227959
4066	HIF-1 signaling pathway	Environmental Information Processing	Signal transduction	0.221344
4210	Apoptosis	Cellular Processes	Cell growth and death	0.233913
4320	Dorso-ventral axis formation	Organismal Systems	Development	0.227959
4514	Cell adhesion molecules (CAMs)	Environmental Information Processing	Signaling molecules and interaction	0.233221
4120	Ubiquitin mediated proteolysis	Genetic Information Processing	Folding, sorting and degradation	0.248465
4261	Adrenergic signaling in cardiomyocytes	Organismal Systems	Circulatory system	0.248465
920	Sulfur metabolism	Metabolism	Energy metabolism	0.255627
4138	Autophagy - yeast	Cellular Processes	Transport and catabolism	0.257738
4722	Neurotrophin signaling pathway	Organismal Systems	Nervous system	0.258711
4611	Platelet activation	Organismal Systems	Immune system	0.269691
4657	IL-17 signaling pathway	Organismal Systems	Immune system	0.269148
4071	Sphingolipid signaling pathway	Environmental Information Processing	Signal transduction	0.303267
4664	Fc epsilon RI signaling pathway	Organismal Systems	Immune system	0.30111
564	Glycerophospholipid metabolism	Metabolism	Lipid metabolism	0.306831
2024	Quorum sensing	Cellular Processes	Cellular community - prokaryotes	0.325434
4215	Apoptosis - multiple species	Cellular Processes	Cell growth and death	0.324329
4371	Apelin signaling pathway	Environmental Information Processing	Signal transduction	0.326066
521	Streptomycin biosynthesis	Metabolism	Biosynthesis of other secondary metabolites	0.347222
4730	Long-term depression	Organismal Systems	Nervous system	0.358787
533	Glycosaminoglycan biosynthesis - keratan sulfate	Metabolism	Glycan biosynthesis and metabolism	0.368309
3018	RNA degradation	Genetic Information Processing	Folding, sorting and degradation	0.374775
3410	Base excision repair	Genetic Information Processing	Replication and repair	0.383201
4370	VEGF signaling pathway	Environmental Information Processing	Signal transduction	0.385314
4919	Thyroid hormone signaling pathway	Organismal Systems	Endocrine system	0.390354
4390	Hippo signaling pathway	Environmental Information Processing	Signal transduction	0.407076
4530	Tight junction	Cellular Processes	Cellular community - eukaryotes	0.404152
4624	Toll and Imd signaling pathway	Organismal Systems	Immune system	0.406151
4975	Fat digestion and absorption	Organismal Systems	Digestive system	0.406151
250	Alanine, aspartate and glutamate metabolism	Metabolism	Amino acid metabolism	0.428684
2020	Two-component system	Environmental Information Processing	Signal transduction	0.427582
4916	Melanogenesis	Organismal Systems	Endocrine system	0.426104
4610	Complement and coagulation cascades	Organismal Systems	Immune system	0.440597
561	Glycerolipid metabolism	Metabolism	Lipid metabolism	0.454533
3022	Basal transcription factors	Genetic Information Processing	Transcription	0.45076
562	Inositol phosphate metabolism	Metabolism	Carbohydrate metabolism	0.462972
565	Ether lipid metabolism	Metabolism	Lipid metabolism	0.50375
910	Nitrogen metabolism	Metabolism	Energy metabolism	0.498081
2010	ABC transporters	Environmental Information Processing	Membrane transport	0.493415
4550	Signaling pathways regulating pluripotency of stem cells	Cellular Processes	Cellular community - eukaryotes	0.498054
4621	NOD-like receptor signaling pathway	Organismal Systems	Immune system	0.483345
4979	Cholesterol metabolism	Organismal Systems	Digestive system	0.50375
220	Arginine biosynthesis	Metabolism	Amino acid metabolism	0.559924
270	Cysteine and methionine metabolism	Metabolism	Amino acid metabolism	0.553333
1210	2-Oxocarboxylic acid metabolism	Metabolism	Global and overview maps	0.530015
3015	mRNA surveillance pathway	Genetic Information Processing	Translation	0.551519
3430	Mismatch repair	Genetic Information Processing	Replication and repair	0.545214
4013	MAPK signaling pathway - fly	Environmental Information Processing	Signal transduction	0.5361
4114	Oocyte meiosis	Cellular Processes	Cell growth and death	0.571033
4212	Longevity regulating pathway - worm	Organismal Systems	Aging	0.566746
4310	Wnt signaling pathway	Environmental Information Processing	Signal transduction	0.552197
4330	Notch signaling pathway	Environmental Information Processing	Signal transduction	0.553333
4728	Dopaminergic synapse	Organismal Systems	Nervous system	0.546317
4923	Regulation of lipolysis in adipocytes	Organismal Systems	Endocrine system	0.562822
4961	Endocrine and other factor-regulated calcium reabsorption	Organismal Systems	Excretory system	0.562822
592	alpha-Linolenic acid metabolism	Metabolism	Lipid metabolism	0.601268
601	Glycosphingolipid biosynthesis - lacto and neolacto series	Metabolism	Glycan biosynthesis and metabolism	0.587936
3320	PPAR signaling pathway	Organismal Systems	Endocrine system	0.596127
4141	Protein processing in endoplasmic reticulum	Genetic Information Processing	Folding, sorting and degradation	0.589872
4214	Apoptosis - fly	Cellular Processes	Cell growth and death	0.590418
4341	Hedgehog signaling pathway - fly	Environmental Information Processing	Signal transduction	0.601268
4139	Mitophagy - yeast	Cellular Processes	Transport and catabolism	0.614171
30	Pentose phosphate pathway	Metabolism	Carbohydrate metabolism	0.731379
52	Galactose metabolism	Metabolism	Carbohydrate metabolism	0.722384
240	Pyrimidine metabolism	Metabolism	Nucleotide metabolism	0.688364
630	Glyoxylate and dicarboxylate metabolism	Metabolism	Carbohydrate metabolism	0.683302
680	Methane metabolism	Metabolism	Energy metabolism	0.722384
1230	Biosynthesis of amino acids	Metabolism	Global and overview maps	0.663724
3030	DNA replication	Genetic Information Processing	Replication and repair	0.703484
4011	MAPK signaling pathway - yeast	Environmental Information Processing	Signal transduction	0.693559
4020	Calcium signaling pathway	Environmental Information Processing	Signal transduction	0.639374
4060	Cytokine-cytokine receptor interaction	Environmental Information Processing	Signaling molecules and interaction	0.707312
4070	Phosphatidylinositol signaling system	Environmental Information Processing	Signal transduction	0.711631
4111	Cell cycle - yeast	Cellular Processes	Cell growth and death	0.672963
4130	SNARE interactions in vesicular transport	Genetic Information Processing	Folding, sorting and degradation	0.661752
4520	Adherens junction	Cellular Processes	Cellular community - eukaryotes	0.702004
4622	RIG-I-like receptor signaling pathway	Organismal Systems	Immune system	0.69495
4640	Hematopoietic cell lineage	Organismal Systems	Immune system	0.722755
4658	Th1 and Th2 cell differentiation	Organismal Systems	Immune system	0.637708
4660	T cell receptor signaling pathway	Organismal Systems	Immune system	0.694309
4713	Circadian entrainment	Organismal Systems	Environmental adaptation	0.650888
4714	Thermogenesis	Organismal Systems	Environmental adaptation	0.694064
4720	Long-term potentiation	Organismal Systems	Nervous system	0.69495
4912	GnRH signaling pathway	Organismal Systems	Endocrine system	0.624186
4918	Thyroid hormone synthesis	Organismal Systems	Endocrine system	0.728876
4922	Glucagon signaling pathway	Organismal Systems	Endocrine system	0.705942
4924	Renin secretion	Organismal Systems	Endocrine system	0.702004
710	Carbon fixation in photosynthetic organisms	Metabolism	Energy metabolism	0.740083
51	Fructose and mannose metabolism	Metabolism	Carbohydrate metabolism	0.748507
140	Steroid hormone biosynthesis	Metabolism	Lipid metabolism	0.825633
260	Glycine, serine and threonine metabolism	Metabolism	Amino acid metabolism	0.772179
520	Amino sugar and nucleotide sugar metabolism	Metabolism	Carbohydrate metabolism	0.841496
590	Arachidonic acid metabolism	Metabolism	Lipid metabolism	0.821194
591	Linoleic acid metabolism	Metabolism	Lipid metabolism	0.846642
600	Sphingolipid metabolism	Metabolism	Lipid metabolism	0.819134
970	Aminoacyl-tRNA biosynthesis	Genetic Information Processing	Translation	0.813069
983	Drug metabolism - other enzymes	Metabolism	Xenobiotics biodegradation and metabolism	0.842418
1200	Carbon metabolism	Metabolism	Global and overview maps	0.768323
3420	Nucleotide excision repair	Genetic Information Processing	Replication and repair	0.786714
3460	Fanconi anemia pathway	Genetic Information Processing	Replication and repair	0.825003
4146	Peroxisome	Cellular Processes	Transport and catabolism	0.812011
4216	Ferroptosis	Cellular Processes	Cell growth and death	0.800324
4614	Renin-angiotensin system	Organismal Systems	Endocrine system	0.764546
4672	Intestinal immune network for IgA production	Organismal Systems	Immune system	0.846642
4724	Glutamatergic synapse	Organismal Systems	Nervous system	0.763933
4726	Serotonergic synapse	Organismal Systems	Nervous system	0.834999
4727	GABAergic synapse	Organismal Systems	Nervous system	0.812011
4973	Carbohydrate digestion and absorption	Organismal Systems	Digestive system	0.800324
4974	Protein digestion and absorption	Organismal Systems	Digestive system	0.829974
4978	Mineral absorption	Organismal Systems	Digestive system	0.779566
280	Valine, leucine and isoleucine degradation	Metabolism	Amino acid metabolism	0.856439
4113	Meiosis - yeast	Cellular Processes	Cell growth and death	0.861101
4623	Cytosolic DNA-sensing pathway	Organismal Systems	Immune system	0.886071
4723	Retrograde endocannabinoid signaling	Organismal Systems	Nervous system	0.884295
10	Glycolysis / Gluconeogenesis	Metabolism	Carbohydrate metabolism	0.948505
190	Oxidative phosphorylation	Metabolism	Energy metabolism	0.99226
230	Purine metabolism	Metabolism	Nucleotide metabolism	0.987032
480	Glutathione metabolism	Metabolism	Metabolism of other amino acids	0.932884
830	Retinol metabolism	Metabolism	Metabolism of cofactors and vitamins	0.96179
982	Drug metabolism - cytochrome P450	Metabolism	Xenobiotics biodegradation and metabolism	0.912545
1100	Metabolic pathways	Metabolism	Global and overview maps	0.961853
1110	Biosynthesis of secondary metabolites	Metabolism	Global and overview maps	0.987804
1120	Microbial metabolism in diverse environments	Metabolism	Global and overview maps	0.979465
1130	Biosynthesis of antibiotics	Metabolism	Global and overview maps	0.946071
3010	Ribosome	Genetic Information Processing	Translation	0.977243
3013	RNA transport	Genetic Information Processing	Translation	0.913774
3040	Spliceosome	Genetic Information Processing	Transcription	0.930635
3440	Homologous recombination	Genetic Information Processing	Replication and repair	0.944978
4080	Neuroactive ligand-receptor interaction	Environmental Information Processing	Signaling molecules and interaction	0.997611
4260	Cardiac muscle contraction	Organismal Systems	Circulatory system	0.925877
4391	Hippo signaling pathway - fly	Environmental Information Processing	Signal transduction	0.91539
4612	Antigen processing and presentation	Organismal Systems	Immune system	0.932069
4740	Olfactory transduction	Organismal Systems	Sensory system	1
4750	Inflammatory mediator regulation of TRP channels	Organismal Systems	Sensory system	0.989197
4970	Salivary secretion	Organismal Systems	Digestive system	0.941209
4972	Pancreatic secretion	Organismal Systems	Digestive system	0.974344
