# Supplementary material for: Short-Term High Fructose Intake Impairs Diurnal Oscillations in the Murine Cornea
Source: Invest Ophthalmol Vis Sci. 2021 Aug 20;62(10):22. doi: 10.1167/iovs.62.10.22 (PMC8383902; doi:10.1167/iovs.62.10.22)
Supplement: Supplement 7 [file iovs-62-10-22_s007.xlsx]

## Sheet: HFI-cluster1
KEGG Pathway Term ID	KEGG Pathway Term Desc	KEGG Pathway Term Level1	KEGG Pathway Term Level2	P value
3030	DNA replication	Genetic Information Processing	Replication and repair	1.09667e-14
4621	NOD-like receptor signaling pathway	Organismal Systems	Immune system	1.35448e-13
4668	TNF signaling pathway	Environmental Information Processing	Signal transduction	5.04399e-08
4612	Antigen processing and presentation	Organismal Systems	Immune system	1.4596e-07
4110	Cell cycle	Cellular Processes	Cell growth and death	2.38355e-07
4218	Cellular senescence	Cellular Processes	Cell growth and death	5.66999e-06
4111	Cell cycle - yeast	Cellular Processes	Cell growth and death	1.91159e-05
4113	Meiosis - yeast	Cellular Processes	Cell growth and death	3.8668e-05
4623	Cytosolic DNA-sensing pathway	Organismal Systems	Immune system	7.77644e-05
4145	Phagosome	Cellular Processes	Transport and catabolism	0.000310652
4144	Endocytosis	Cellular Processes	Transport and catabolism	0.000445377
4710	Circadian rhythm	Organismal Systems	Environmental adaptation	0.000633892
4622	RIG-I-like receptor signaling pathway	Organismal Systems	Immune system	0.00101336
3410	Base excision repair	Genetic Information Processing	Replication and repair	0.00174208
4217	Necroptosis	Cellular Processes	Cell growth and death	0.00173311
4514	Cell adhesion molecules (CAMs)	Environmental Information Processing	Signaling molecules and interaction	0.00180478
240	Pyrimidine metabolism	Metabolism	Nucleotide metabolism	0.00234821
3420	Nucleotide excision repair	Genetic Information Processing	Replication and repair	0.00321437
4115	p53 signaling pathway	Cellular Processes	Cell growth and death	0.00779672
760	Nicotinate and nicotinamide metabolism	Metabolism	Metabolism of cofactors and vitamins	0.00946359
3430	Mismatch repair	Genetic Information Processing	Replication and repair	0.014203
230	Purine metabolism	Metabolism	Nucleotide metabolism	0.0226398
4917	Prolactin signaling pathway	Organismal Systems	Endocrine system	0.0260162
3050	Proteasome	Genetic Information Processing	Folding, sorting and degradation	0.033786
4630	Jak-STAT signaling pathway	Environmental Information Processing	Signal transduction	0.0329799
4625	C-type lectin receptor signaling pathway	Organismal Systems	Immune system	0.0475876
310	Lysine degradation	Metabolism	Amino acid metabolism	0.0689546
670	One carbon pool by folate	Metabolism	Metabolism of cofactors and vitamins	0.0678336
4620	Toll-like receptor signaling pathway	Organismal Systems	Immune system	0.0804365
4216	Ferroptosis	Cellular Processes	Cell growth and death	0.0878894
4711	Circadian rhythm - fly	Organismal Systems	Environmental adaptation	0.122311
4923	Regulation of lipolysis in adipocytes	Organismal Systems	Endocrine system	0.128466
790	Folate biosynthesis	Metabolism	Metabolism of cofactors and vitamins	0.135404
4913	Ovarian steroidogenesis	Organismal Systems	Endocrine system	0.143245
4380	Osteoclast differentiation	Organismal Systems	Development	0.179605
4658	Th1 and Th2 cell differentiation	Organismal Systems	Immune system	0.17238
4713	Circadian entrainment	Organismal Systems	Environmental adaptation	0.180895
30	Pentose phosphate pathway	Metabolism	Carbohydrate metabolism	0.58167
51	Fructose and mannose metabolism	Metabolism	Carbohydrate metabolism	0.59955
71	Fatty acid degradation	Metabolism	Lipid metabolism	0.711514
140	Steroid hormone biosynthesis	Metabolism	Lipid metabolism	0.880022
190	Oxidative phosphorylation	Metabolism	Energy metabolism	0.616644
220	Arginine biosynthesis	Metabolism	Amino acid metabolism	0.419694
330	Arginine and proline metabolism	Metabolism	Amino acid metabolism	0.416865
510	N-Glycan biosynthesis	Metabolism	Glycan biosynthesis and metabolism	0.671054
513	Various types of N-glycan biosynthesis	Metabolism	Glycan biosynthesis and metabolism	0.59955
515	Mannose type O-glycan biosynthesis	Metabolism	Glycan biosynthesis and metabolism	0.406905
520	Amino sugar and nucleotide sugar metabolism	Metabolism	Carbohydrate metabolism	0.705132
562	Inositol phosphate metabolism	Metabolism	Carbohydrate metabolism	0.8179
564	Glycerophospholipid metabolism	Metabolism	Lipid metabolism	0.917469
565	Ether lipid metabolism	Metabolism	Lipid metabolism	0.678169
590	Arachidonic acid metabolism	Metabolism	Lipid metabolism	0.340958
591	Linoleic acid metabolism	Metabolism	Lipid metabolism	0.347749
592	alpha-Linolenic acid metabolism	Metabolism	Lipid metabolism	0.456438
600	Sphingolipid metabolism	Metabolism	Lipid metabolism	0.678169
601	Glycosphingolipid biosynthesis - lacto and neolacto series	Metabolism	Glycan biosynthesis and metabolism	0.444454
730	Thiamine metabolism	Metabolism	Metabolism of cofactors and vitamins	0.309184
830	Retinol metabolism	Metabolism	Metabolism of cofactors and vitamins	0.632469
910	Nitrogen metabolism	Metabolism	Energy metabolism	0.366833
982	Drug metabolism - cytochrome P450	Metabolism	Xenobiotics biodegradation and metabolism	0.475111
983	Drug metabolism - other enzymes	Metabolism	Xenobiotics biodegradation and metabolism	0.890125
1100	Metabolic pathways	Metabolism	Global and overview maps	0.622698
1110	Biosynthesis of secondary metabolites	Metabolism	Global and overview maps	0.946576
1120	Microbial metabolism in diverse environments	Metabolism	Global and overview maps	0.8712
1130	Biosynthesis of antibiotics	Metabolism	Global and overview maps	0.938935
1212	Fatty acid metabolism	Metabolism	Global and overview maps	0.757861
1230	Biosynthesis of amino acids	Metabolism	Global and overview maps	0.899381
3013	RNA transport	Genetic Information Processing	Translation	0.944634
3018	RNA degradation	Genetic Information Processing	Folding, sorting and degradation	0.877356
3040	Spliceosome	Genetic Information Processing	Transcription	0.979957
3320	PPAR signaling pathway	Organismal Systems	Endocrine system	0.87463
3440	Homologous recombination	Genetic Information Processing	Replication and repair	0.853787
3460	Fanconi anemia pathway	Genetic Information Processing	Replication and repair	0.316138
4010	MAPK signaling pathway	Environmental Information Processing	Signal transduction	0.976354
4014	Ras signaling pathway	Environmental Information Processing	Signal transduction	0.973688
4015	Rap1 signaling pathway	Environmental Information Processing	Signal transduction	0.714839
4020	Calcium signaling pathway	Environmental Information Processing	Signal transduction	0.636024
4022	cGMP-PKG signaling pathway	Environmental Information Processing	Signal transduction	0.906705
4024	cAMP signaling pathway	Environmental Information Processing	Signal transduction	0.942576
4060	Cytokine-cytokine receptor interaction	Environmental Information Processing	Signaling molecules and interaction	0.379636
4062	Chemokine signaling pathway	Organismal Systems	Immune system	0.497901
4064	NF-kappa B signaling pathway	Environmental Information Processing	Signal transduction	0.490188
4066	HIF-1 signaling pathway	Environmental Information Processing	Signal transduction	0.758621
4068	FoxO signaling pathway	Environmental Information Processing	Signal transduction	0.36491
4070	Phosphatidylinositol signaling system	Environmental Information Processing	Signal transduction	0.915631
4072	Phospholipase D signaling pathway	Environmental Information Processing	Signal transduction	0.720307
4080	Neuroactive ligand-receptor interaction	Environmental Information Processing	Signaling molecules and interaction	0.963889
4114	Oocyte meiosis	Cellular Processes	Cell growth and death	0.501052
4120	Ubiquitin mediated proteolysis	Genetic Information Processing	Folding, sorting and degradation	0.665174
4136	Autophagy - other	Cellular Processes	Transport and catabolism	0.562997
4137	Mitophagy - animal	Cellular Processes	Transport and catabolism	0.475111
4138	Autophagy - yeast	Cellular Processes	Transport and catabolism	0.825717
4140	Autophagy - animal	Cellular Processes	Transport and catabolism	0.404074
4141	Protein processing in endoplasmic reticulum	Genetic Information Processing	Folding, sorting and degradation	0.786556
4142	Lysosome	Cellular Processes	Transport and catabolism	0.63482
4150	mTOR signaling pathway	Environmental Information Processing	Signal transduction	0.88681
4151	PI3K-Akt signaling pathway	Environmental Information Processing	Signal transduction	0.871266
4152	AMPK signaling pathway	Environmental Information Processing	Signal transduction	0.8112
4210	Apoptosis	Cellular Processes	Cell growth and death	0.850844
4211	Longevity regulating pathway	Organismal Systems	Aging	0.899381
4212	Longevity regulating pathway - worm	Organismal Systems	Aging	0.863111
4214	Apoptosis - fly	Cellular Processes	Cell growth and death	0.735696
4260	Cardiac muscle contraction	Organismal Systems	Circulatory system	0.821851
4261	Adrenergic signaling in cardiomyocytes	Organismal Systems	Circulatory system	0.858292
4270	Vascular smooth muscle contraction	Organismal Systems	Circulatory system	0.791515
4310	Wnt signaling pathway	Environmental Information Processing	Signal transduction	0.418664
4320	Dorso-ventral axis formation	Organismal Systems	Development	0.456438
4330	Notch signaling pathway	Environmental Information Processing	Signal transduction	0.347749
4340	Hedgehog signaling pathway	Environmental Information Processing	Signal transduction	0.252137
4341	Hedgehog signaling pathway - fly	Environmental Information Processing	Signal transduction	0.456438
4350	TGF-beta signaling pathway	Environmental Information Processing	Signal transduction	0.86007
4360	Axon guidance	Organismal Systems	Development	0.982457
4370	VEGF signaling pathway	Environmental Information Processing	Signal transduction	0.439102
4371	Apelin signaling pathway	Environmental Information Processing	Signal transduction	0.823391
4390	Hippo signaling pathway	Environmental Information Processing	Signal transduction	0.669358
4391	Hippo signaling pathway - fly	Environmental Information Processing	Signal transduction	0.482146
4510	Focal adhesion	Cellular Processes	Cellular community - eukaryotes	0.95219
4512	ECM-receptor interaction	Environmental Information Processing	Signaling molecules and interaction	0.866086
4530	Tight junction	Cellular Processes	Cellular community - eukaryotes	0.916136
4540	Gap junction	Cellular Processes	Cellular community - eukaryotes	0.868996
4550	Signaling pathways regulating pluripotency of stem cells	Cellular Processes	Cellular community - eukaryotes	0.957432
4611	Platelet activation	Organismal Systems	Immune system	0.791515
4624	Toll and Imd signaling pathway	Organismal Systems	Immune system	0.608203
4640	Hematopoietic cell lineage	Organismal Systems	Immune system	0.45131
4650	Natural killer cell mediated cytotoxicity	Organismal Systems	Immune system	0.932319
4657	IL-17 signaling pathway	Organismal Systems	Immune system	0.679404
4659	Th17 cell differentiation	Organismal Systems	Immune system	0.258044
4660	T cell receptor signaling pathway	Organismal Systems	Immune system	0.909868
4662	B cell receptor signaling pathway	Organismal Systems	Immune system	0.840364
4664	Fc epsilon RI signaling pathway	Organismal Systems	Immune system	0.555559
4666	Fc gamma R-mediated phagocytosis	Organismal Systems	Immune system	0.885184
4672	Intestinal immune network for IgA production	Organismal Systems	Immune system	0.347749
4714	Thermogenesis	Organismal Systems	Environmental adaptation	0.906444
4721	Synaptic vesicle cycle	Organismal Systems	Nervous system	0.76824
4723	Retrograde endocannabinoid signaling	Organismal Systems	Nervous system	0.853365
4724	Glutamatergic synapse	Organismal Systems	Nervous system	0.746704
4726	Serotonergic synapse	Organismal Systems	Nervous system	0.35509
4727	GABAergic synapse	Organismal Systems	Nervous system	0.871844
4728	Dopaminergic synapse	Organismal Systems	Nervous system	0.964335
4730	Long-term depression	Organismal Systems	Nervous system	0.416865
4750	Inflammatory mediator regulation of TRP channels	Organismal Systems	Sensory system	0.340365
4810	Regulation of actin cytoskeleton	Cellular Processes	Cell motility	0.957987
4910	Insulin signaling pathway	Organismal Systems	Endocrine system	0.860699
4911	Insulin secretion	Organismal Systems	Endocrine system	0.856963
4912	GnRH signaling pathway	Organismal Systems	Endocrine system	0.358671
4914	Progesterone-mediated oocyte maturation	Organismal Systems	Endocrine system	0.885184
4915	Estrogen signaling pathway	Organismal Systems	Endocrine system	0.848283
4916	Melanogenesis	Organismal Systems	Endocrine system	0.894854
4918	Thyroid hormone synthesis	Organismal Systems	Endocrine system	0.821851
4919	Thyroid hormone signaling pathway	Organismal Systems	Endocrine system	0.517127
4921	Oxytocin signaling pathway	Organismal Systems	Endocrine system	0.466624
4922	Glucagon signaling pathway	Organismal Systems	Endocrine system	0.913752
4924	Renin secretion	Organismal Systems	Endocrine system	0.482146
4925	Aldosterone synthesis and secretion	Organismal Systems	Endocrine system	0.903714
4926	Relaxin signaling pathway	Organismal Systems	Endocrine system	0.95648
4927	Cortisol synthesis and secretion	Organismal Systems	Endocrine system	0.801203
4928	Parathyroid hormone synthesis, secretion and action	Organismal Systems	Endocrine system	0.93081
4961	Endocrine and other factor-regulated calcium reabsorption	Organismal Systems	Excretory system	0.717758
4962	Vasopressin-regulated water reabsorption	Organismal Systems	Excretory system	0.633062
4966	Collecting duct acid secretion	Organismal Systems	Excretory system	0.479638
4970	Salivary secretion	Organismal Systems	Digestive system	0.555559
4971	Gastric acid secretion	Organismal Systems	Digestive system	0.489122
4972	Pancreatic secretion	Organismal Systems	Digestive system	0.911831
4976	Bile secretion	Organismal Systems	Digestive system	0.8179
4979	Cholesterol metabolism	Organismal Systems	Digestive system	0.678169
3010	Ribosome	Genetic Information Processing	Translation	0.992638

## Sheet: HFI-cluster2
KEGG Pathway Term ID	KEGG Pathway Term Desc	KEGG Pathway Term Level1	KEGG Pathway Term Level2	P value
4512	ECM-receptor interaction	Environmental Information Processing	Signaling molecules and interaction	3.53866e-06
61	Fatty acid biosynthesis	Metabolism	Lipid metabolism	5.74359e-05
4510	Focal adhesion	Cellular Processes	Cellular community - eukaryotes	0.000341861
4151	PI3K-Akt signaling pathway	Environmental Information Processing	Signal transduction	0.00115416
254	Aflatoxin biosynthesis	Metabolism	Biosynthesis of other secondary metabolites	0.00268713
532	Glycosaminoglycan biosynthesis - chondroitin sulfate / dermatan sulfate	Metabolism	Glycan biosynthesis and metabolism	0.00327721
4110	Cell cycle	Cellular Processes	Cell growth and death	0.00306978
4142	Lysosome	Cellular Processes	Transport and catabolism	0.00206944
4152	AMPK signaling pathway	Environmental Information Processing	Signal transduction	0.00362426
514	Other types of O-glycan biosynthesis	Metabolism	Glycan biosynthesis and metabolism	0.00462384
513	Various types of N-glycan biosynthesis	Metabolism	Glycan biosynthesis and metabolism	0.00835383
650	Butanoate metabolism	Metabolism	Carbohydrate metabolism	0.0107618
604	Glycosphingolipid biosynthesis - ganglio series	Metabolism	Glycan biosynthesis and metabolism	0.0136371
1212	Fatty acid metabolism	Metabolism	Global and overview maps	0.013528
4010	MAPK signaling pathway	Environmental Information Processing	Signal transduction	0.0119987
510	N-Glycan biosynthesis	Metabolism	Glycan biosynthesis and metabolism	0.0185298
4111	Cell cycle - yeast	Cellular Processes	Cell growth and death	0.0202071
333	Prodigiosin biosynthesis	Metabolism	Biosynthesis of other secondary metabolites	0.030289
515	Mannose type O-glycan biosynthesis	Metabolism	Glycan biosynthesis and metabolism	0.034765
534	Glycosaminoglycan biosynthesis - heparan sulfate / heparin	Metabolism	Glycan biosynthesis and metabolism	0.034765
4114	Oocyte meiosis	Cellular Processes	Cell growth and death	0.0343853
4914	Progesterone-mediated oocyte maturation	Organismal Systems	Endocrine system	0.030304
4974	Protein digestion and absorption	Organismal Systems	Digestive system	0.0288777
4024	cAMP signaling pathway	Environmental Information Processing	Signal transduction	0.0527373
4360	Axon guidance	Organismal Systems	Development	0.0528585
4392	Hippo signaling pathway - multiple species	Environmental Information Processing	Signal transduction	0.0515442
3460	Fanconi anemia pathway	Genetic Information Processing	Replication and repair	0.0759599
4924	Renin secretion	Organismal Systems	Endocrine system	0.0765564
640	Propanoate metabolism	Metabolism	Carbohydrate metabolism	0.0884532
4112	Cell cycle - Caulobacter	Cellular Processes	Cell growth and death	0.0881524
603	Glycosphingolipid biosynthesis - globo and isoglobo series	Metabolism	Glycan biosynthesis and metabolism	0.0922468
4920	Adipocytokine signaling pathway	Organismal Systems	Endocrine system	0.09474
4514	Cell adhesion molecules (CAMs)	Environmental Information Processing	Signaling molecules and interaction	0.102616
4113	Meiosis - yeast	Cellular Processes	Cell growth and death	0.107841
511	Other glycan degradation	Metabolism	Glycan biosynthesis and metabolism	0.131812
564	Glycerophospholipid metabolism	Metabolism	Lipid metabolism	0.13177
1100	Metabolic pathways	Metabolism	Global and overview maps	0.118802
4141	Protein processing in endoplasmic reticulum	Genetic Information Processing	Folding, sorting and degradation	0.128636
4922	Glucagon signaling pathway	Organismal Systems	Endocrine system	0.124016
531	Glycosaminoglycan degradation	Metabolism	Glycan biosynthesis and metabolism	0.142229
627	Aminobenzoate degradation	Metabolism	Xenobiotics biodegradation and metabolism	0.142575
4068	FoxO signaling pathway	Environmental Information Processing	Signal transduction	0.139487
620	Pyruvate metabolism	Metabolism	Carbohydrate metabolism	0.147621
930	Caprolactam degradation	Metabolism	Xenobiotics biodegradation and metabolism	0.168561
960	Tropane, piperidine and pyridine alkaloid biosynthesis	Metabolism	Biosynthesis of other secondary metabolites	0.168561
4064	NF-kappa B signaling pathway	Environmental Information Processing	Signal transduction	0.164982
4711	Circadian rhythm - fly	Organismal Systems	Environmental adaptation	0.168561
4928	Parathyroid hormone synthesis, secretion and action	Organismal Systems	Endocrine system	0.164982
4964	Proximal tubule bicarbonate reclamation	Organismal Systems	Excretory system	0.152813
310	Lysine degradation	Metabolism	Amino acid metabolism	0.173692
4310	Wnt signaling pathway	Environmental Information Processing	Signal transduction	0.182004
4666	Fc gamma R-mediated phagocytosis	Organismal Systems	Immune system	0.180877
561	Glycerolipid metabolism	Metabolism	Lipid metabolism	0.20445
970	Aminoacyl-tRNA biosynthesis	Genetic Information Processing	Translation	0.200273
1040	Biosynthesis of unsaturated fatty acids	Metabolism	Lipid metabolism	0.207591
4390	Hippo signaling pathway	Environmental Information Processing	Signal transduction	0.207243
4391	Hippo signaling pathway - fly	Environmental Information Processing	Signal transduction	0.191953
4910	Insulin signaling pathway	Organismal Systems	Endocrine system	0.207243
740	Riboflavin metabolism	Metabolism	Metabolism of cofactors and vitamins	0.218202
4122	Sulfur relay system	Genetic Information Processing	Folding, sorting and degradation	0.218202
4670	Leukocyte transendothelial migration	Organismal Systems	Immune system	0.220569
4115	p53 signaling pathway	Cellular Processes	Cell growth and death	0.230117
71	Fatty acid degradation	Metabolism	Lipid metabolism	0.248362
750	Vitamin B6 metabolism	Metabolism	Metabolism of cofactors and vitamins	0.241904
4810	Regulation of actin cytoskeleton	Cellular Processes	Cell motility	0.246654
4150	mTOR signaling pathway	Environmental Information Processing	Signal transduction	0.261254
4710	Circadian rhythm	Organismal Systems	Environmental adaptation	0.264017
4020	Calcium signaling pathway	Environmental Information Processing	Signal transduction	0.269003
410	beta-Alanine metabolism	Metabolism	Metabolism of other amino acids	0.297989
4011	MAPK signaling pathway - yeast	Environmental Information Processing	Signal transduction	0.297989
4350	TGF-beta signaling pathway	Environmental Information Processing	Signal transduction	0.290333
4022	cGMP-PKG signaling pathway	Environmental Information Processing	Signal transduction	0.313855
62	Fatty acid elongation	Metabolism	Lipid metabolism	0.342859
500	Starch and sucrose metabolism	Metabolism	Carbohydrate metabolism	0.342859
521	Streptomycin biosynthesis	Metabolism	Biosynthesis of other secondary metabolites	0.329764
3320	PPAR signaling pathway	Organismal Systems	Endocrine system	0.3247
4120	Ubiquitin mediated proteolysis	Genetic Information Processing	Folding, sorting and degradation	0.345488
4530	Tight junction	Cellular Processes	Cellular community - eukaryotes	0.343357
230	Purine metabolism	Metabolism	Nucleotide metabolism	0.363218
240	Pyrimidine metabolism	Metabolism	Nucleotide metabolism	0.421394
450	Selenocompound metabolism	Metabolism	Metabolism of other amino acids	0.407476
562	Inositol phosphate metabolism	Metabolism	Carbohydrate metabolism	0.422335
730	Thiamine metabolism	Metabolism	Metabolism of cofactors and vitamins	0.407476
950	Isoquinoline alkaloid biosynthesis	Metabolism	Biosynthesis of other secondary metabolites	0.369812
4072	Phospholipase D signaling pathway	Environmental Information Processing	Signal transduction	0.421655
4145	Phagosome	Cellular Processes	Transport and catabolism	0.363621
4211	Longevity regulating pathway	Organismal Systems	Aging	0.393914
4340	Hedgehog signaling pathway	Environmental Information Processing	Signal transduction	0.397576
4380	Osteoclast differentiation	Organismal Systems	Development	0.413054
4520	Adherens junction	Cellular Processes	Cellular community - eukaryotes	0.397822
4614	Renin-angiotensin system	Organismal Systems	Endocrine system	0.386788
4657	IL-17 signaling pathway	Organismal Systems	Immune system	0.414548
4912	GnRH signaling pathway	Organismal Systems	Endocrine system	0.352391
4925	Aldosterone synthesis and secretion	Organismal Systems	Endocrine system	0.407685
4927	Cortisol synthesis and secretion	Organismal Systems	Endocrine system	0.389587
100	Steroid biosynthesis	Metabolism	Lipid metabolism	0.442897
4138	Autophagy - yeast	Cellular Processes	Transport and catabolism	0.438491
600	Sphingolipid metabolism	Metabolism	Lipid metabolism	0.470392
2010	ABC transporters	Environmental Information Processing	Membrane transport	0.460305
4640	Hematopoietic cell lineage	Organismal Systems	Immune system	0.462015
4662	B cell receptor signaling pathway	Organismal Systems	Immune system	0.470267
4979	Cholesterol metabolism	Organismal Systems	Digestive system	0.470392
4140	Autophagy - animal	Cellular Processes	Transport and catabolism	0.478541
53	Ascorbate and aldarate metabolism	Metabolism	Carbohydrate metabolism	0.564698
280	Valine, leucine and isoleucine degradation	Metabolism	Amino acid metabolism	0.537711
340	Histidine metabolism	Metabolism	Amino acid metabolism	0.577924
360	Phenylalanine metabolism	Metabolism	Amino acid metabolism	0.551059
512	Mucin type O-glycan biosynthesis	Metabolism	Glycan biosynthesis and metabolism	0.577924
601	Glycosphingolipid biosynthesis - lacto and neolacto series	Metabolism	Glycan biosynthesis and metabolism	0.564698
830	Retinol metabolism	Metabolism	Metabolism of cofactors and vitamins	0.581213
983	Drug metabolism - other enzymes	Metabolism	Xenobiotics biodegradation and metabolism	0.594866
3018	RNA degradation	Genetic Information Processing	Folding, sorting and degradation	0.5602
3060	Protein export	Genetic Information Processing	Folding, sorting and degradation	0.577924
4012	ErbB signaling pathway	Environmental Information Processing	Signal transduction	0.553057
4014	Ras signaling pathway	Environmental Information Processing	Signal transduction	0.492918
4015	Rap1 signaling pathway	Environmental Information Processing	Signal transduction	0.521141
4080	Neuroactive ligand-receptor interaction	Environmental Information Processing	Signaling molecules and interaction	0.588507
4139	Mitophagy - yeast	Cellular Processes	Transport and catabolism	0.59075
4218	Cellular senescence	Cellular Processes	Cell growth and death	0.516362
4330	Notch signaling pathway	Environmental Information Processing	Signal transduction	0.519083
4540	Gap junction	Cellular Processes	Cellular community - eukaryotes	0.538567
4625	C-type lectin receptor signaling pathway	Organismal Systems	Immune system	0.508094
4721	Synaptic vesicle cycle	Organismal Systems	Nervous system	0.607157
4722	Neurotrophin signaling pathway	Organismal Systems	Nervous system	0.576662
4911	Insulin secretion	Organismal Systems	Endocrine system	0.50881
4916	Melanogenesis	Organismal Systems	Endocrine system	0.608229
4919	Thyroid hormone signaling pathway	Organismal Systems	Endocrine system	0.539906
4923	Regulation of lipolysis in adipocytes	Organismal Systems	Endocrine system	0.528459
4961	Endocrine and other factor-regulated calcium reabsorption	Organismal Systems	Excretory system	0.528459
4966	Collecting duct acid secretion	Organismal Systems	Excretory system	0.603187
10	Glycolysis / Gluconeogenesis	Metabolism	Carbohydrate metabolism	0.93813
20	Citrate cycle (TCA cycle)	Metabolism	Carbohydrate metabolism	0.659948
40	Pentose and glucuronate interconversions	Metabolism	Carbohydrate metabolism	0.726081
51	Fructose and mannose metabolism	Metabolism	Carbohydrate metabolism	0.726081
52	Galactose metabolism	Metabolism	Carbohydrate metabolism	0.699472
140	Steroid hormone biosynthesis	Metabolism	Lipid metabolism	0.950232
190	Oxidative phosphorylation	Metabolism	Energy metabolism	0.989543
250	Alanine, aspartate and glutamate metabolism	Metabolism	Amino acid metabolism	0.750342
260	Glycine, serine and threonine metabolism	Metabolism	Amino acid metabolism	0.750342
330	Arginine and proline metabolism	Metabolism	Amino acid metabolism	0.86968
350	Tyrosine metabolism	Metabolism	Amino acid metabolism	0.757943
380	Tryptophan metabolism	Metabolism	Amino acid metabolism	0.772461
520	Amino sugar and nucleotide sugar metabolism	Metabolism	Carbohydrate metabolism	0.822359
565	Ether lipid metabolism	Metabolism	Lipid metabolism	0.798946
680	Methane metabolism	Metabolism	Energy metabolism	0.699472
860	Porphyrin and chlorophyll metabolism	Metabolism	Metabolism of cofactors and vitamins	0.726081
980	Metabolism of xenobiotics by cytochrome P450	Metabolism	Xenobiotics biodegradation and metabolism	0.907351
982	Drug metabolism - cytochrome P450	Metabolism	Xenobiotics biodegradation and metabolism	0.898312
1110	Biosynthesis of secondary metabolites	Metabolism	Global and overview maps	0.685347
1120	Microbial metabolism in diverse environments	Metabolism	Global and overview maps	0.823229
1130	Biosynthesis of antibiotics	Metabolism	Global and overview maps	0.845506
1200	Carbon metabolism	Metabolism	Global and overview maps	0.958678
3008	Ribosome biogenesis in eukaryotes	Genetic Information Processing	Translation	0.934162
3013	RNA transport	Genetic Information Processing	Translation	0.957419
3015	mRNA surveillance pathway	Genetic Information Processing	Translation	0.886091
3020	RNA polymerase	Genetic Information Processing	Transcription	0.638285
3022	Basal transcription factors	Genetic Information Processing	Transcription	0.765314
3040	Spliceosome	Genetic Information Processing	Transcription	0.792988
3410	Base excision repair	Genetic Information Processing	Replication and repair	0.717483
3440	Homologous recombination	Genetic Information Processing	Replication and repair	0.934162
4013	MAPK signaling pathway - fly	Environmental Information Processing	Signal transduction	0.932084
4060	Cytokine-cytokine receptor interaction	Environmental Information Processing	Signaling molecules and interaction	0.634703
4062	Chemokine signaling pathway	Organismal Systems	Immune system	0.897613
4066	HIF-1 signaling pathway	Environmental Information Processing	Signal transduction	0.740332
4070	Phosphatidylinositol signaling system	Environmental Information Processing	Signal transduction	0.861585
4071	Sphingolipid signaling pathway	Environmental Information Processing	Signal transduction	0.805731
4130	SNARE interactions in vesicular transport	Genetic Information Processing	Folding, sorting and degradation	0.638285
4136	Autophagy - other	Cellular Processes	Transport and catabolism	0.690042
4137	Mitophagy - animal	Cellular Processes	Transport and catabolism	0.898312
4144	Endocytosis	Cellular Processes	Transport and catabolism	0.623413
4146	Peroxisome	Cellular Processes	Transport and catabolism	0.945365
4212	Longevity regulating pathway - worm	Organismal Systems	Aging	0.767697
4213	Longevity regulating pathway - multiple species	Organismal Systems	Aging	0.912928
4214	Apoptosis - fly	Cellular Processes	Cell growth and death	0.847841
4215	Apoptosis - multiple species	Cellular Processes	Cell growth and death	0.67029
4217	Necroptosis	Cellular Processes	Cell growth and death	0.998461
4261	Adrenergic signaling in cardiomyocytes	Organismal Systems	Circulatory system	0.710271
4270	Vascular smooth muscle contraction	Organismal Systems	Circulatory system	0.781418
4370	VEGF signaling pathway	Environmental Information Processing	Signal transduction	0.881254
4371	Apelin signaling pathway	Environmental Information Processing	Signal transduction	0.644924
4550	Signaling pathways regulating pluripotency of stem cells	Cellular Processes	Cellular community - eukaryotes	0.817013
4610	Complement and coagulation cascades	Organismal Systems	Immune system	0.832359
4611	Platelet activation	Organismal Systems	Immune system	0.984781
4612	Antigen processing and presentation	Organismal Systems	Immune system	0.9838
4620	Toll-like receptor signaling pathway	Organismal Systems	Immune system	0.963545
4621	NOD-like receptor signaling pathway	Organismal Systems	Immune system	0.986491
4622	RIG-I-like receptor signaling pathway	Organismal Systems	Immune system	0.661206
4630	Jak-STAT signaling pathway	Environmental Information Processing	Signal transduction	0.774284
4650	Natural killer cell mediated cytotoxicity	Organismal Systems	Immune system	0.725348
4658	Th1 and Th2 cell differentiation	Organismal Systems	Immune system	0.956057
4659	Th17 cell differentiation	Organismal Systems	Immune system	0.883262
4660	T cell receptor signaling pathway	Organismal Systems	Immune system	0.851216
4664	Fc epsilon RI signaling pathway	Organismal Systems	Immune system	0.739818
4668	TNF signaling pathway	Environmental Information Processing	Signal transduction	0.622989
4672	Intestinal immune network for IgA production	Organismal Systems	Immune system	0.827774
4713	Circadian entrainment	Organismal Systems	Environmental adaptation	0.824232
4714	Thermogenesis	Organismal Systems	Environmental adaptation	0.876313
4720	Long-term potentiation	Organismal Systems	Nervous system	0.898312
4723	Retrograde endocannabinoid signaling	Organismal Systems	Nervous system	0.992111
4724	Glutamatergic synapse	Organismal Systems	Nervous system	0.891558
4725	Cholinergic synapse	Organismal Systems	Nervous system	0.88037
4726	Serotonergic synapse	Organismal Systems	Nervous system	0.986983
4728	Dopaminergic synapse	Organismal Systems	Nervous system	0.681252
4740	Olfactory transduction	Organismal Systems	Sensory system	1
4742	Taste transduction	Organismal Systems	Sensory system	0.762337
4750	Inflammatory mediator regulation of TRP channels	Organismal Systems	Sensory system	0.985703
4915	Estrogen signaling pathway	Organismal Systems	Endocrine system	0.950451
4917	Prolactin signaling pathway	Organismal Systems	Endocrine system	0.910182
4918	Thyroid hormone synthesis	Organismal Systems	Endocrine system	0.912928
4921	Oxytocin signaling pathway	Organismal Systems	Endocrine system	0.732953
4926	Relaxin signaling pathway	Organismal Systems	Endocrine system	0.813316
4962	Vasopressin-regulated water reabsorption	Organismal Systems	Excretory system	0.757943
4976	Bile secretion	Organismal Systems	Digestive system	0.910182

## Sheet: HFI-cluster3
KEGG Pathway Term ID	KEGG Pathway Term Desc	KEGG Pathway Term Level1	KEGG Pathway Term Level2	P value
1100	Metabolic pathways	Metabolism	Global and overview maps	6.48572e-15
1130	Biosynthesis of antibiotics	Metabolism	Global and overview maps	7.88465e-07
1110	Biosynthesis of secondary metabolites	Metabolism	Global and overview maps	5.79274e-06
520	Amino sugar and nucleotide sugar metabolism	Metabolism	Carbohydrate metabolism	2.14068e-05
1120	Microbial metabolism in diverse environments	Metabolism	Global and overview maps	4.16808e-05
900	Terpenoid backbone biosynthesis	Metabolism	Metabolism of terpenoids and polyketides	0.000110023
1230	Biosynthesis of amino acids	Metabolism	Global and overview maps	0.000154541
480	Glutathione metabolism	Metabolism	Metabolism of other amino acids	0.000736922
3050	Proteasome	Genetic Information Processing	Folding, sorting and degradation	0.000670892
680	Methane metabolism	Metabolism	Energy metabolism	0.00121944
460	Cyanoamino acid metabolism	Metabolism	Metabolism of other amino acids	0.00144328
1200	Carbon metabolism	Metabolism	Global and overview maps	0.00153613
51	Fructose and mannose metabolism	Metabolism	Carbohydrate metabolism	0.00191409
240	Pyrimidine metabolism	Metabolism	Nucleotide metabolism	0.00248488
630	Glyoxylate and dicarboxylate metabolism	Metabolism	Carbohydrate metabolism	0.00346552
983	Drug metabolism - other enzymes	Metabolism	Xenobiotics biodegradation and metabolism	0.00403467
980	Metabolism of xenobiotics by cytochrome P450	Metabolism	Xenobiotics biodegradation and metabolism	0.00564894
4146	Peroxisome	Cellular Processes	Transport and catabolism	0.00706677
71	Fatty acid degradation	Metabolism	Lipid metabolism	0.0108047
190	Oxidative phosphorylation	Metabolism	Energy metabolism	0.0108143
4144	Endocytosis	Cellular Processes	Transport and catabolism	0.00960874
4714	Thermogenesis	Organismal Systems	Environmental adaptation	0.0107255
260	Glycine, serine and threonine metabolism	Metabolism	Amino acid metabolism	0.0121239
230	Purine metabolism	Metabolism	Nucleotide metabolism	0.0187528
970	Aminoacyl-tRNA biosynthesis	Genetic Information Processing	Translation	0.0216264
52	Galactose metabolism	Metabolism	Carbohydrate metabolism	0.0250351
4370	VEGF signaling pathway	Environmental Information Processing	Signal transduction	0.0284929
10	Glycolysis / Gluconeogenesis	Metabolism	Carbohydrate metabolism	0.0398155
280	Valine, leucine and isoleucine degradation	Metabolism	Amino acid metabolism	0.0407199
450	Selenocompound metabolism	Metabolism	Metabolism of other amino acids	0.0344968
620	Pyruvate metabolism	Metabolism	Carbohydrate metabolism	0.0397093
790	Folate biosynthesis	Metabolism	Metabolism of cofactors and vitamins	0.0384572
965	Betalain biosynthesis	Metabolism	Biosynthesis of other secondary metabolites	0.0337242
982	Drug metabolism - cytochrome P450	Metabolism	Xenobiotics biodegradation and metabolism	0.0396736
2020	Two-component system	Environmental Information Processing	Signal transduction	0.0344968
4016	MAPK signaling pathway - plant	Environmental Information Processing	Signal transduction	0.0401091
4611	Platelet activation	Organismal Systems	Immune system	0.0312409
4122	Sulfur relay system	Genetic Information Processing	Folding, sorting and degradation	0.043703
4130	SNARE interactions in vesicular transport	Genetic Information Processing	Folding, sorting and degradation	0.0519673
590	Arachidonic acid metabolism	Metabolism	Lipid metabolism	0.0547301
511	Other glycan degradation	Metabolism	Glycan biosynthesis and metabolism	0.059492
1212	Fatty acid metabolism	Metabolism	Global and overview maps	0.0604152
640	Propanoate metabolism	Metabolism	Carbohydrate metabolism	0.0622334
4011	MAPK signaling pathway - yeast	Environmental Information Processing	Signal transduction	0.0677377
4723	Retrograde endocannabinoid signaling	Organismal Systems	Nervous system	0.0739223
4916	Melanogenesis	Organismal Systems	Endocrine system	0.0761378
760	Nicotinate and nicotinamide metabolism	Metabolism	Metabolism of cofactors and vitamins	0.0856934
909	Sesquiterpenoid and triterpenoid biosynthesis	Metabolism	Metabolism of terpenoids and polyketides	0.0843881
4071	Sphingolipid signaling pathway	Environmental Information Processing	Signal transduction	0.0832318
72	Synthesis and degradation of ketone bodies	Metabolism	Lipid metabolism	0.0920229
220	Arginine biosynthesis	Metabolism	Amino acid metabolism	0.0908293
710	Carbon fixation in photosynthetic organisms	Metabolism	Energy metabolism	0.0988195
40	Pentose and glucuronate interconversions	Metabolism	Carbohydrate metabolism	0.105713
430	Taurine and hypotaurine metabolism	Metabolism	Metabolism of other amino acids	0.105759
250	Alanine, aspartate and glutamate metabolism	Metabolism	Amino acid metabolism	0.127639
281	Geraniol degradation	Metabolism	Metabolism of terpenoids and polyketides	0.12388
561	Glycerolipid metabolism	Metabolism	Lipid metabolism	0.11411
564	Glycerophospholipid metabolism	Metabolism	Lipid metabolism	0.118645
643	Styrene degradation	Metabolism	Xenobiotics biodegradation and metabolism	0.12388
1220	Degradation of aromatic compounds	Metabolism	Global and overview maps	0.12388
4139	Mitophagy - yeast	Cellular Processes	Transport and catabolism	0.127564
4624	Toll and Imd signaling pathway	Organismal Systems	Immune system	0.112818
4728	Dopaminergic synapse	Organismal Systems	Nervous system	0.120664
350	Tyrosine metabolism	Metabolism	Amino acid metabolism	0.13534
4261	Adrenergic signaling in cardiomyocytes	Organismal Systems	Circulatory system	0.144444
720	Carbon fixation pathways in prokaryotes	Metabolism	Energy metabolism	0.149729
330	Arginine and proline metabolism	Metabolism	Amino acid metabolism	0.154725
362	Benzoate degradation	Metabolism	Xenobiotics biodegradation and metabolism	0.161672
4721	Synaptic vesicle cycle	Organismal Systems	Nervous system	0.161715
730	Thiamine metabolism	Metabolism	Metabolism of cofactors and vitamins	0.165093
3020	RNA polymerase	Genetic Information Processing	Transcription	0.168607
4015	Rap1 signaling pathway	Environmental Information Processing	Signal transduction	0.169939
770	Pantothenate and CoA biosynthesis	Metabolism	Metabolism of cofactors and vitamins	0.180716
100	Steroid biosynthesis	Metabolism	Lipid metabolism	0.196547
4141	Protein processing in endoplasmic reticulum	Genetic Information Processing	Folding, sorting and degradation	0.20658
670	One carbon pool by folate	Metabolism	Metabolism of cofactors and vitamins	0.212539
4622	RIG-I-like receptor signaling pathway	Organismal Systems	Immune system	0.213888
4670	Leukocyte transendothelial migration	Organismal Systems	Immune system	0.221159
440	Phosphonate and phosphinate metabolism	Metabolism	Metabolism of other amino acids	0.232449
930	Caprolactam degradation	Metabolism	Xenobiotics biodegradation and metabolism	0.232449
4961	Endocrine and other factor-regulated calcium reabsorption	Organismal Systems	Excretory system	0.239831
62	Fatty acid elongation	Metabolism	Lipid metabolism	0.247477
1210	2-Oxocarboxylic acid metabolism	Metabolism	Global and overview maps	0.261068
3410	Base excision repair	Genetic Information Processing	Replication and repair	0.259213
4138	Autophagy - yeast	Cellular Processes	Transport and catabolism	0.262235
860	Porphyrin and chlorophyll metabolism	Metabolism	Metabolism of cofactors and vitamins	0.271021
4550	Signaling pathways regulating pluripotency of stem cells	Cellular Processes	Cellular community - eukaryotes	0.281786
4975	Fat digestion and absorption	Organismal Systems	Digestive system	0.282886
4530	Tight junction	Cellular Processes	Cellular community - eukaryotes	0.292866
740	Riboflavin metabolism	Metabolism	Metabolism of cofactors and vitamins	0.297265
360	Phenylalanine metabolism	Metabolism	Amino acid metabolism	0.309686
750	Vitamin B6 metabolism	Metabolism	Metabolism of cofactors and vitamins	0.327596
920	Sulfur metabolism	Metabolism	Energy metabolism	0.327596
4013	MAPK signaling pathway - fly	Environmental Information Processing	Signal transduction	0.321355
4142	Lysosome	Cellular Processes	Transport and catabolism	0.326575
4620	Toll-like receptor signaling pathway	Organismal Systems	Immune system	0.314665
4664	Fc epsilon RI signaling pathway	Organismal Systems	Immune system	0.31279
4962	Vasopressin-regulated water reabsorption	Organismal Systems	Excretory system	0.318692
4978	Mineral absorption	Organismal Systems	Digestive system	0.318692
592	alpha-Linolenic acid metabolism	Metabolism	Lipid metabolism	0.341762
1040	Biosynthesis of unsaturated fatty acids	Metabolism	Lipid metabolism	0.341762
3060	Protein export	Genetic Information Processing	Folding, sorting and degradation	0.341762
650	Butanoate metabolism	Metabolism	Carbohydrate metabolism	0.357629
3010	Ribosome	Genetic Information Processing	Translation	0.367245
3040	Spliceosome	Genetic Information Processing	Transcription	0.360699
4512	ECM-receptor interaction	Environmental Information Processing	Signaling molecules and interaction	0.364491
4390	Hippo signaling pathway	Environmental Information Processing	Signal transduction	0.379115
4745	Phototransduction - fly	Organismal Systems	Sensory system	0.373355
4750	Inflammatory mediator regulation of TRP channels	Organismal Systems	Sensory system	0.378326
565	Ether lipid metabolism	Metabolism	Lipid metabolism	0.390175
600	Sphingolipid metabolism	Metabolism	Lipid metabolism	0.390175
4810	Regulation of actin cytoskeleton	Cellular Processes	Cell motility	0.383906
3018	RNA degradation	Genetic Information Processing	Folding, sorting and degradation	0.399107
3460	Fanconi anemia pathway	Genetic Information Processing	Replication and repair	0.401948
4360	Axon guidance	Organismal Systems	Development	0.397888
4520	Adherens junction	Cellular Processes	Cellular community - eukaryotes	0.406377
20	Citrate cycle (TCA cycle)	Metabolism	Carbohydrate metabolism	0.449328
270	Cysteine and methionine metabolism	Metabolism	Amino acid metabolism	0.448312
410	beta-Alanine metabolism	Metabolism	Metabolism of other amino acids	0.463903
533	Glycosaminoglycan biosynthesis - keratan sulfate	Metabolism	Glycan biosynthesis and metabolism	0.460751
562	Inositol phosphate metabolism	Metabolism	Carbohydrate metabolism	0.43571
3450	Non-homologous end-joining	Genetic Information Processing	Replication and repair	0.436411
4072	Phospholipase D signaling pathway	Environmental Information Processing	Signal transduction	0.465062
4115	p53 signaling pathway	Cellular Processes	Cell growth and death	0.464627
4260	Cardiac muscle contraction	Organismal Systems	Circulatory system	0.445402
4330	Notch signaling pathway	Environmental Information Processing	Signal transduction	0.448312
4625	C-type lectin receptor signaling pathway	Organismal Systems	Immune system	0.430962
4666	Fc gamma R-mediated phagocytosis	Organismal Systems	Immune system	0.424955
4914	Progesterone-mediated oocyte maturation	Organismal Systems	Endocrine system	0.424955
4920	Adipocytokine signaling pathway	Organismal Systems	Endocrine system	0.455042
4923	Regulation of lipolysis in adipocytes	Organismal Systems	Endocrine system	0.459683
4510	Focal adhesion	Cellular Processes	Cellular community - eukaryotes	0.47278
4113	Meiosis - yeast	Cellular Processes	Cell growth and death	0.482118
4136	Autophagy - other	Cellular Processes	Transport and catabolism	0.492359
4657	IL-17 signaling pathway	Organismal Systems	Immune system	0.500864
4210	Apoptosis	Cellular Processes	Cell growth and death	0.505451
30	Pentose phosphate pathway	Metabolism	Carbohydrate metabolism	0.519844
603	Glycosphingolipid biosynthesis - globo and isoglobo series	Metabolism	Glycan biosynthesis and metabolism	0.527656
604	Glycosphingolipid biosynthesis - ganglio series	Metabolism	Glycan biosynthesis and metabolism	0.527656
3008	Ribosome biogenesis in eukaryotes	Genetic Information Processing	Translation	0.529824
4621	NOD-like receptor signaling pathway	Organismal Systems	Immune system	0.514884
4623	Cytosolic DNA-sensing pathway	Organismal Systems	Immune system	0.546572
4668	TNF signaling pathway	Environmental Information Processing	Signal transduction	0.572264
4068	FoxO signaling pathway	Environmental Information Processing	Signal transduction	0.579246
4926	Relaxin signaling pathway	Organismal Systems	Endocrine system	0.586171
3320	PPAR signaling pathway	Organismal Systems	Endocrine system	0.590905
380	Tryptophan metabolism	Metabolism	Amino acid metabolism	0.619484
531	Glycosaminoglycan degradation	Metabolism	Glycan biosynthesis and metabolism	0.621272
532	Glycosaminoglycan biosynthesis - chondroitin sulfate / dermatan sulfate	Metabolism	Glycan biosynthesis and metabolism	0.604162
4150	mTOR signaling pathway	Environmental Information Processing	Signal transduction	0.610528
4216	Ferroptosis	Cellular Processes	Cell growth and death	0.630757
4391	Hippo signaling pathway - fly	Environmental Information Processing	Signal transduction	0.633866
4658	Th1 and Th2 cell differentiation	Organismal Systems	Immune system	0.639376
4912	GnRH signaling pathway	Organismal Systems	Endocrine system	0.623641
4964	Proximal tubule bicarbonate reclamation	Organismal Systems	Excretory system	0.637645
4977	Vitamin digestion and absorption	Organismal Systems	Digestive system	0.621272
515	Mannose type O-glycan biosynthesis	Metabolism	Glycan biosynthesis and metabolism	0.653312
4310	Wnt signaling pathway	Environmental Information Processing	Signal transduction	0.652006
4919	Thyroid hormone signaling pathway	Organismal Systems	Endocrine system	0.645604
140	Steroid hormone biosynthesis	Metabolism	Lipid metabolism	0.795482
310	Lysine degradation	Metabolism	Amino acid metabolism	0.823566
340	Histidine metabolism	Metabolism	Amino acid metabolism	0.709508
500	Starch and sucrose metabolism	Metabolism	Carbohydrate metabolism	0.829194
510	N-Glycan biosynthesis	Metabolism	Glycan biosynthesis and metabolism	0.895093
513	Various types of N-glycan biosynthesis	Metabolism	Glycan biosynthesis and metabolism	0.843673
591	Linoleic acid metabolism	Metabolism	Lipid metabolism	0.919608
830	Retinol metabolism	Metabolism	Metabolism of cofactors and vitamins	0.98759
2010	ABC transporters	Environmental Information Processing	Membrane transport	0.895093
3013	RNA transport	Genetic Information Processing	Translation	0.695792
3015	mRNA surveillance pathway	Genetic Information Processing	Translation	0.77245
3022	Basal transcription factors	Genetic Information Processing	Transcription	0.874739
3420	Nucleotide excision repair	Genetic Information Processing	Replication and repair	0.874739
3440	Homologous recombination	Genetic Information Processing	Replication and repair	0.898532
4010	MAPK signaling pathway	Environmental Information Processing	Signal transduction	0.913871
4014	Ras signaling pathway	Environmental Information Processing	Signal transduction	0.921541
4020	Calcium signaling pathway	Environmental Information Processing	Signal transduction	0.774713
4022	cGMP-PKG signaling pathway	Environmental Information Processing	Signal transduction	0.997178
4024	cAMP signaling pathway	Environmental Information Processing	Signal transduction	0.893227
4060	Cytokine-cytokine receptor interaction	Environmental Information Processing	Signaling molecules and interaction	0.9984
4062	Chemokine signaling pathway	Organismal Systems	Immune system	0.999287
4064	NF-kappa B signaling pathway	Environmental Information Processing	Signal transduction	0.777953
4066	HIF-1 signaling pathway	Environmental Information Processing	Signal transduction	0.913788
4070	Phosphatidylinositol signaling system	Environmental Information Processing	Signal transduction	0.871579
4080	Neuroactive ligand-receptor interaction	Environmental Information Processing	Signaling molecules and interaction	0.997609
4110	Cell cycle	Cellular Processes	Cell growth and death	0.852377
4111	Cell cycle - yeast	Cellular Processes	Cell growth and death	0.817526
4114	Oocyte meiosis	Cellular Processes	Cell growth and death	0.90824
4120	Ubiquitin mediated proteolysis	Genetic Information Processing	Folding, sorting and degradation	0.914728
4137	Mitophagy - animal	Cellular Processes	Transport and catabolism	0.835112
4140	Autophagy - animal	Cellular Processes	Transport and catabolism	0.960262
4145	Phagosome	Cellular Processes	Transport and catabolism	0.852927
4151	PI3K-Akt signaling pathway	Environmental Information Processing	Signal transduction	0.893852
4152	AMPK signaling pathway	Environmental Information Processing	Signal transduction	0.733704
4211	Longevity regulating pathway	Organismal Systems	Aging	0.990505
4212	Longevity regulating pathway - worm	Organismal Systems	Aging	0.758516
4215	Apoptosis - multiple species	Cellular Processes	Cell growth and death	0.7961
4217	Necroptosis	Cellular Processes	Cell growth and death	0.949643
4218	Cellular senescence	Cellular Processes	Cell growth and death	0.752408
4270	Vascular smooth muscle contraction	Organismal Systems	Circulatory system	0.982162
4340	Hedgehog signaling pathway	Environmental Information Processing	Signal transduction	0.863129
4341	Hedgehog signaling pathway - fly	Environmental Information Processing	Signal transduction	0.709508
4350	TGF-beta signaling pathway	Environmental Information Processing	Signal transduction	0.905474
4371	Apelin signaling pathway	Environmental Information Processing	Signal transduction	0.755729
4380	Osteoclast differentiation	Organismal Systems	Development	0.856235
4514	Cell adhesion molecules (CAMs)	Environmental Information Processing	Signaling molecules and interaction	0.981867
4540	Gap junction	Cellular Processes	Cellular community - eukaryotes	0.771399
4612	Antigen processing and presentation	Organismal Systems	Immune system	0.980743
4614	Renin-angiotensin system	Organismal Systems	Endocrine system	0.856928
4630	Jak-STAT signaling pathway	Environmental Information Processing	Signal transduction	0.98179
4640	Hematopoietic cell lineage	Organismal Systems	Immune system	0.737171
4650	Natural killer cell mediated cytotoxicity	Organismal Systems	Immune system	0.995751
4659	Th17 cell differentiation	Organismal Systems	Immune system	0.896166
4660	T cell receptor signaling pathway	Organismal Systems	Immune system	0.70475
4662	B cell receptor signaling pathway	Organismal Systems	Immune system	0.883205
4672	Intestinal immune network for IgA production	Organismal Systems	Immune system	0.7117
4710	Circadian rhythm	Organismal Systems	Environmental adaptation	0.767149
4713	Circadian entrainment	Organismal Systems	Environmental adaptation	0.827613
4720	Long-term potentiation	Organismal Systems	Nervous system	0.96222
4722	Neurotrophin signaling pathway	Organismal Systems	Nervous system	0.685448
4724	Glutamatergic synapse	Organismal Systems	Nervous system	0.783351
4725	Cholinergic synapse	Organismal Systems	Nervous system	0.892933
4726	Serotonergic synapse	Organismal Systems	Nervous system	0.944824
4727	GABAergic synapse	Organismal Systems	Nervous system	0.918048
4730	Long-term depression	Organismal Systems	Nervous system	0.784476
4742	Taste transduction	Organismal Systems	Sensory system	0.981465
4910	Insulin signaling pathway	Organismal Systems	Endocrine system	0.970602
4911	Insulin secretion	Organismal Systems	Endocrine system	0.980621
4913	Ovarian steroidogenesis	Organismal Systems	Endocrine system	0.932686
4915	Estrogen signaling pathway	Organismal Systems	Endocrine system	0.965221
4917	Prolactin signaling pathway	Organismal Systems	Endocrine system	0.660238
4918	Thyroid hormone synthesis	Organismal Systems	Endocrine system	0.668719
4921	Oxytocin signaling pathway	Organismal Systems	Endocrine system	0.926094
4922	Glucagon signaling pathway	Organismal Systems	Endocrine system	0.718052
4924	Renin secretion	Organismal Systems	Endocrine system	0.963863
4925	Aldosterone synthesis and secretion	Organismal Systems	Endocrine system	0.846555
4927	Cortisol synthesis and secretion	Organismal Systems	Endocrine system	0.835112
4928	Parathyroid hormone synthesis, secretion and action	Organismal Systems	Endocrine system	0.902371
4960	Aldosterone-regulated sodium reabsorption	Organismal Systems	Excretory system	0.836593
4966	Collecting duct acid secretion	Organismal Systems	Excretory system	0.7341
4970	Salivary secretion	Organismal Systems	Digestive system	0.97785
4971	Gastric acid secretion	Organismal Systems	Digestive system	0.965435
4973	Carbohydrate digestion and absorption	Organismal Systems	Digestive system	0.885366
4976	Bile secretion	Organismal Systems	Digestive system	0.968377

## Sheet: HFI-cluster4
KEGG Pathway Term ID	KEGG Pathway Term Desc	KEGG Pathway Term Level1	KEGG Pathway Term Level2	P value
240	Pyrimidine metabolism	Metabolism	Nucleotide metabolism	4.45631e-05
4111	Cell cycle - yeast	Cellular Processes	Cell growth and death	3.67724e-05
3460	Fanconi anemia pathway	Genetic Information Processing	Replication and repair	0.000211589
4657	IL-17 signaling pathway	Organismal Systems	Immune system	0.000204323
4668	TNF signaling pathway	Environmental Information Processing	Signal transduction	0.000445778
230	Purine metabolism	Metabolism	Nucleotide metabolism	0.0017705
3030	DNA replication	Genetic Information Processing	Replication and repair	0.00156838
4110	Cell cycle	Cellular Processes	Cell growth and death	0.00142432
3410	Base excision repair	Genetic Information Processing	Replication and repair	0.00250052
3440	Homologous recombination	Genetic Information Processing	Replication and repair	0.00438714
4218	Cellular senescence	Cellular Processes	Cell growth and death	0.00598273
670	One carbon pool by folate	Metabolism	Metabolism of cofactors and vitamins	0.0106705
4060	Cytokine-cytokine receptor interaction	Environmental Information Processing	Signaling molecules and interaction	0.0172297
4350	TGF-beta signaling pathway	Environmental Information Processing	Signal transduction	0.0185064
4621	NOD-like receptor signaling pathway	Organismal Systems	Immune system	0.0205261
4217	Necroptosis	Cellular Processes	Cell growth and death	0.0238372
4216	Ferroptosis	Cellular Processes	Cell growth and death	0.0269937
4115	p53 signaling pathway	Cellular Processes	Cell growth and death	0.0406169
4920	Adipocytokine signaling pathway	Organismal Systems	Endocrine system	0.0388163
73	Cutin, suberine and wax biosynthesis	Metabolism	Lipid metabolism	0.0461625
4068	FoxO signaling pathway	Environmental Information Processing	Signal transduction	0.0484539
4215	Apoptosis - multiple species	Cellular Processes	Cell growth and death	0.0509804
4212	Longevity regulating pathway - worm	Organismal Systems	Aging	0.0613918
4064	NF-kappa B signaling pathway	Environmental Information Processing	Signal transduction	0.0657884
4141	Protein processing in endoplasmic reticulum	Genetic Information Processing	Folding, sorting and degradation	0.0805213
4624	Toll and Imd signaling pathway	Organismal Systems	Immune system	0.0784096
3420	Nucleotide excision repair	Genetic Information Processing	Replication and repair	0.0964242
4622	RIG-I-like receptor signaling pathway	Organismal Systems	Immune system	0.0942794
71	Fatty acid degradation	Metabolism	Lipid metabolism	0.147695
270	Cysteine and methionine metabolism	Metabolism	Amino acid metabolism	0.147695
965	Betalain biosynthesis	Metabolism	Biosynthesis of other secondary metabolites	0.152501
3008	Ribosome biogenesis in eukaryotes	Genetic Information Processing	Translation	0.149928
4113	Meiosis - yeast	Cellular Processes	Cell growth and death	0.164518
4210	Apoptosis	Cellular Processes	Cell growth and death	0.154547
4310	Wnt signaling pathway	Environmental Information Processing	Signal transduction	0.148091
4512	ECM-receptor interaction	Environmental Information Processing	Signaling molecules and interaction	0.167735
4724	Glutamatergic synapse	Organismal Systems	Nervous system	0.160278
4710	Circadian rhythm	Organismal Systems	Environmental adaptation	0.179526
750	Vitamin B6 metabolism	Metabolism	Metabolism of cofactors and vitamins	0.191655
4623	Cytosolic DNA-sensing pathway	Organismal Systems	Immune system	0.199706
4666	Fc gamma R-mediated phagocytosis	Organismal Systems	Immune system	0.200553
10	Glycolysis / Gluconeogenesis	Metabolism	Carbohydrate metabolism	0.625639
30	Pentose phosphate pathway	Metabolism	Carbohydrate metabolism	0.612231
40	Pentose and glucuronate interconversions	Metabolism	Carbohydrate metabolism	0.257041
51	Fructose and mannose metabolism	Metabolism	Carbohydrate metabolism	0.257041
52	Galactose metabolism	Metabolism	Carbohydrate metabolism	0.230952
61	Fatty acid biosynthesis	Metabolism	Lipid metabolism	0.29864
62	Fatty acid elongation	Metabolism	Lipid metabolism	0.612231
120	Primary bile acid biosynthesis	Metabolism	Lipid metabolism	0.315047
130	Ubiquinone and other terpenoid-quinone biosynthesis	Metabolism	Metabolism of cofactors and vitamins	0.281842
220	Arginine biosynthesis	Metabolism	Amino acid metabolism	0.446543
250	Alanine, aspartate and glutamate metabolism	Metabolism	Amino acid metabolism	0.283178
310	Lysine degradation	Metabolism	Amino acid metabolism	0.236479
340	Histidine metabolism	Metabolism	Amino acid metabolism	0.48453
350	Tyrosine metabolism	Metabolism	Amino acid metabolism	0.291878
480	Glutathione metabolism	Metabolism	Metabolism of other amino acids	0.299878
500	Starch and sucrose metabolism	Metabolism	Carbohydrate metabolism	0.612231
512	Mucin type O-glycan biosynthesis	Metabolism	Glycan biosynthesis and metabolism	0.48453
532	Glycosaminoglycan biosynthesis - chondroitin sulfate / dermatan sulfate	Metabolism	Glycan biosynthesis and metabolism	0.391527
561	Glycerolipid metabolism	Metabolism	Lipid metabolism	0.540466
590	Arachidonic acid metabolism	Metabolism	Lipid metabolism	0.38957
592	alpha-Linolenic acid metabolism	Metabolism	Lipid metabolism	0.48453
630	Glyoxylate and dicarboxylate metabolism	Metabolism	Carbohydrate metabolism	0.563377
650	Butanoate metabolism	Metabolism	Carbohydrate metabolism	0.496606
710	Carbon fixation in photosynthetic organisms	Metabolism	Energy metabolism	0.621329
720	Carbon fixation pathways in prokaryotes	Metabolism	Energy metabolism	0.315047
770	Pantothenate and CoA biosynthesis	Metabolism	Metabolism of cofactors and vitamins	0.346724
790	Folate biosynthesis	Metabolism	Metabolism of cofactors and vitamins	0.508401
830	Retinol metabolism	Metabolism	Metabolism of cofactors and vitamins	0.408531
910	Nitrogen metabolism	Metabolism	Energy metabolism	0.391527
950	Isoquinoline alkaloid biosynthesis	Metabolism	Biosynthesis of other secondary metabolites	0.29864
983	Drug metabolism - other enzymes	Metabolism	Xenobiotics biodegradation and metabolism	0.210267
1100	Metabolic pathways	Metabolism	Global and overview maps	0.526629
1212	Fatty acid metabolism	Metabolism	Global and overview maps	0.450817
1230	Biosynthesis of amino acids	Metabolism	Global and overview maps	0.445888
2020	Two-component system	Environmental Information Processing	Signal transduction	0.331072
2024	Quorum sensing	Cellular Processes	Cellular community - prokaryotes	0.247036
3013	RNA transport	Genetic Information Processing	Translation	0.550641
3015	mRNA surveillance pathway	Genetic Information Processing	Translation	0.540305
3018	RNA degradation	Genetic Information Processing	Folding, sorting and degradation	0.38957
3020	RNA polymerase	Genetic Information Processing	Transcription	0.542162
3320	PPAR signaling pathway	Organismal Systems	Endocrine system	0.383216
3430	Mismatch repair	Genetic Information Processing	Replication and repair	0.433271
4010	MAPK signaling pathway	Environmental Information Processing	Signal transduction	0.371845
4011	MAPK signaling pathway - yeast	Environmental Information Processing	Signal transduction	0.573615
4016	MAPK signaling pathway - plant	Environmental Information Processing	Signal transduction	0.346724
4022	cGMP-PKG signaling pathway	Environmental Information Processing	Signal transduction	0.618927
4024	cAMP signaling pathway	Environmental Information Processing	Signal transduction	0.362538
4062	Chemokine signaling pathway	Organismal Systems	Immune system	0.39191
4136	Autophagy - other	Cellular Processes	Transport and catabolism	0.593379
4137	Mitophagy - animal	Cellular Processes	Transport and catabolism	0.519011
4139	Mitophagy - yeast	Cellular Processes	Transport and catabolism	0.496606
4146	Peroxisome	Cellular Processes	Transport and catabolism	0.376848
4150	mTOR signaling pathway	Environmental Information Processing	Signal transduction	0.369762
4152	AMPK signaling pathway	Environmental Information Processing	Signal transduction	0.419305
4211	Longevity regulating pathway	Organismal Systems	Aging	0.445888
4213	Longevity regulating pathway - multiple species	Organismal Systems	Aging	0.5544
4260	Cardiac muscle contraction	Organismal Systems	Circulatory system	0.5544
4380	Osteoclast differentiation	Organismal Systems	Development	0.224855
4390	Hippo signaling pathway	Environmental Information Processing	Signal transduction	0.511674
4392	Hippo signaling pathway - multiple species	Environmental Information Processing	Signal transduction	0.48453
4510	Focal adhesion	Cellular Processes	Cellular community - eukaryotes	0.404501
4520	Adherens junction	Cellular Processes	Cellular community - eukaryotes	0.526236
4550	Signaling pathways regulating pluripotency of stem cells	Cellular Processes	Cellular community - eukaryotes	0.246476
4610	Complement and coagulation cascades	Organismal Systems	Immune system	0.445888
4625	C-type lectin receptor signaling pathway	Organismal Systems	Immune system	0.31829
4626	Plant-pathogen interaction	Organismal Systems	Environmental adaptation	0.29864
4630	Jak-STAT signaling pathway	Environmental Information Processing	Signal transduction	0.578695
4640	Hematopoietic cell lineage	Organismal Systems	Immune system	0.505924
4650	Natural killer cell mediated cytotoxicity	Organismal Systems	Immune system	0.323601
4660	T cell receptor signaling pathway	Organismal Systems	Immune system	0.476298
4662	B cell receptor signaling pathway	Organismal Systems	Immune system	0.587918
4664	Fc epsilon RI signaling pathway	Organismal Systems	Immune system	0.600796
4670	Leukocyte transendothelial migration	Organismal Systems	Immune system	0.609866
4726	Serotonergic synapse	Organismal Systems	Nervous system	0.414032
4742	Taste transduction	Organismal Systems	Sensory system	0.625639
4914	Progesterone-mediated oocyte maturation	Organismal Systems	Endocrine system	0.408531
4916	Melanogenesis	Organismal Systems	Endocrine system	0.43353
4919	Thyroid hormone signaling pathway	Organismal Systems	Endocrine system	0.573286
4922	Glucagon signaling pathway	Organismal Systems	Endocrine system	0.488248
4927	Cortisol synthesis and secretion	Organismal Systems	Endocrine system	0.519011
4960	Aldosterone-regulated sodium reabsorption	Organismal Systems	Excretory system	0.248332
4964	Proximal tubule bicarbonate reclamation	Organismal Systems	Excretory system	0.419683
4972	Pancreatic secretion	Organismal Systems	Digestive system	0.482289
4974	Protein digestion and absorption	Organismal Systems	Digestive system	0.402228
4977	Vitamin digestion and absorption	Organismal Systems	Digestive system	0.405771
4978	Mineral absorption	Organismal Systems	Digestive system	0.291878
4540	Gap junction	Cellular Processes	Cellular community - eukaryotes	0.643479
4614	Renin-angiotensin system	Organismal Systems	Endocrine system	0.647366
4727	GABAergic synapse	Organismal Systems	Nervous system	0.649275
4975	Fat digestion and absorption	Organismal Systems	Digestive system	0.638892
565	Ether lipid metabolism	Metabolism	Lipid metabolism	0.708414
600	Sphingolipid metabolism	Metabolism	Lipid metabolism	0.708414
1110	Biosynthesis of secondary metabolites	Metabolism	Global and overview maps	0.67583
3022	Basal transcription factors	Genetic Information Processing	Transcription	0.671622
4120	Ubiquitin mediated proteolysis	Genetic Information Processing	Folding, sorting and degradation	0.718844
4261	Adrenergic signaling in cardiomyocytes	Organismal Systems	Circulatory system	0.718844
4371	Apelin signaling pathway	Environmental Information Processing	Signal transduction	0.663011
4620	Toll-like receptor signaling pathway	Organismal Systems	Immune system	0.717972
4658	Th1 and Th2 cell differentiation	Organismal Systems	Immune system	0.687779
4714	Thermogenesis	Organismal Systems	Environmental adaptation	0.692806
4925	Aldosterone synthesis and secretion	Organismal Systems	Endocrine system	0.717972
4962	Vasopressin-regulated water reabsorption	Organismal Systems	Excretory system	0.663727
4973	Carbohydrate digestion and absorption	Organismal Systems	Digestive system	0.686863
4979	Cholesterol metabolism	Organismal Systems	Digestive system	0.708414
140	Steroid hormone biosynthesis	Metabolism	Lipid metabolism	0.900245
520	Amino sugar and nucleotide sugar metabolism	Metabolism	Carbohydrate metabolism	0.734869
564	Glycerophospholipid metabolism	Metabolism	Lipid metabolism	0.750069
591	Linoleic acid metabolism	Metabolism	Lipid metabolism	0.741101
980	Metabolism of xenobiotics by cytochrome P450	Metabolism	Xenobiotics biodegradation and metabolism	0.839203
982	Drug metabolism - cytochrome P450	Metabolism	Xenobiotics biodegradation and metabolism	0.827283
1120	Microbial metabolism in diverse environments	Metabolism	Global and overview maps	0.781839
1200	Carbon metabolism	Metabolism	Global and overview maps	0.89421
3010	Ribosome	Genetic Information Processing	Translation	0.769966
4013	MAPK signaling pathway - fly	Environmental Information Processing	Signal transduction	0.873332
4015	Rap1 signaling pathway	Environmental Information Processing	Signal transduction	0.77298
4071	Sphingolipid signaling pathway	Environmental Information Processing	Signal transduction	0.846084
4080	Neuroactive ligand-receptor interaction	Environmental Information Processing	Signaling molecules and interaction	0.728247
4114	Oocyte meiosis	Cellular Processes	Cell growth and death	0.790466
4138	Autophagy - yeast	Cellular Processes	Transport and catabolism	0.850305
4140	Autophagy - animal	Cellular Processes	Transport and catabolism	0.86979
4145	Phagosome	Cellular Processes	Transport and catabolism	0.897621
4151	PI3K-Akt signaling pathway	Environmental Information Processing	Signal transduction	0.837668
4214	Apoptosis - fly	Cellular Processes	Cell growth and death	0.764604
4360	Axon guidance	Organismal Systems	Development	0.808725
4391	Hippo signaling pathway - fly	Environmental Information Processing	Signal transduction	0.831351
4659	Th17 cell differentiation	Organismal Systems	Immune system	0.775045
4721	Synaptic vesicle cycle	Organismal Systems	Nervous system	0.795937
4722	Neurotrophin signaling pathway	Organismal Systems	Nervous system	0.821809
4723	Retrograde endocannabinoid signaling	Organismal Systems	Nervous system	0.883687
4728	Dopaminergic synapse	Organismal Systems	Nervous system	0.874583
4810	Regulation of actin cytoskeleton	Cellular Processes	Cell motility	0.902622
4911	Insulin secretion	Organismal Systems	Endocrine system	0.879238
4912	GnRH signaling pathway	Organismal Systems	Endocrine system	0.904902
4918	Thyroid hormone synthesis	Organismal Systems	Endocrine system	0.846692
4924	Renin secretion	Organismal Systems	Endocrine system	0.831351
4926	Relaxin signaling pathway	Organismal Systems	Endocrine system	0.851667
4928	Parathyroid hormone synthesis, secretion and action	Organismal Systems	Endocrine system	0.782875
4961	Endocrine and other factor-regulated calcium reabsorption	Organismal Systems	Excretory system	0.747187
4970	Salivary secretion	Organismal Systems	Digestive system	0.870272
4971	Gastric acid secretion	Organismal Systems	Digestive system	0.835324
4976	Bile secretion	Organismal Systems	Digestive system	0.842992
4713	Circadian entrainment	Organismal Systems	Environmental adaptation	0.913576
1130	Biosynthesis of antibiotics	Metabolism	Global and overview maps	0.958444
4014	Ras signaling pathway	Environmental Information Processing	Signal transduction	0.936463
4020	Calcium signaling pathway	Environmental Information Processing	Signal transduction	0.992015
4072	Phospholipase D signaling pathway	Environmental Information Processing	Signal transduction	0.983518
4142	Lysosome	Cellular Processes	Transport and catabolism	0.972669
4144	Endocytosis	Cellular Processes	Transport and catabolism	0.995607
4270	Vascular smooth muscle contraction	Organismal Systems	Circulatory system	0.959855
4514	Cell adhesion molecules (CAMs)	Environmental Information Processing	Signaling molecules and interaction	0.99326
4611	Platelet activation	Organismal Systems	Immune system	0.959855
4612	Antigen processing and presentation	Organismal Systems	Immune system	0.957881
4725	Cholinergic synapse	Organismal Systems	Nervous system	0.941076
4740	Olfactory transduction	Organismal Systems	Sensory system	1
4910	Insulin signaling pathway	Organismal Systems	Endocrine system	0.977456
4921	Oxytocin signaling pathway	Organismal Systems	Endocrine system	0.979526
