# Supplementary material for: Short-Term High Fructose Intake Impairs Diurnal Oscillations in the Murine Cornea
Source: Invest Ophthalmol Vis Sci. 2021 Aug 20;62(10):22. doi: 10.1167/iovs.62.10.22 (PMC8383902; doi:10.1167/iovs.62.10.22)
Supplement: Supplement 8 [file iovs-62-10-22_s008.xlsx]

## Sheet: Sheet1
KEGG Pathway Term ID	KEGG Pathway Term Desc	KEGG Pathway Term Level1	KEGG Pathway Term Level2	Term Candidate Gene Num	P value	Q value
4110	Cell cycle	Cellular Processes	Cell growth and death	73	4.50585e-142	2.74857e-140
4111	Cell cycle - yeast	Cellular Processes	Cell growth and death	29	6.57191e-44	2.00443e-42
4113	Meiosis - yeast	Cellular Processes	Cell growth and death	23	8.08847e-34	1.64466e-32
4114	Oocyte meiosis	Cellular Processes	Cell growth and death	21	1.95559e-22	2.98228e-21
4218	Cellular senescence	Cellular Processes	Cell growth and death	25	3.89039e-22	4.74628e-21
4115	p53 signaling pathway	Cellular Processes	Cell growth and death	13	8.62447e-14	8.76821e-13
4914	Progesterone-mediated oocyte maturation	Organismal Systems	Endocrine system	13	1.26416e-12	1.10163e-11
4068	FoxO signaling pathway	Environmental Information Processing	Signal transduction	14	8.7357e-12	6.66097e-11
4350	TGF-beta signaling pathway	Environmental Information Processing	Signal transduction	9	5.35694e-08	3.63082e-07
4120	Ubiquitin mediated proteolysis	Genetic Information Processing	Folding, sorting and degradation	9	6.443e-06	3.93023e-05
4390	Hippo signaling pathway	Environmental Information Processing	Signal transduction	7	0.000365969	0.00202946
4151	PI3K-Akt signaling pathway	Environmental Information Processing	Signal transduction	11	0.000512844	0.00260696
3420	Nucleotide excision repair	Genetic Information Processing	Replication and repair	3	0.00716763	0.0336327
4341	Hedgehog signaling pathway - fly	Environmental Information Processing	Signal transduction	2	0.0230497	0.100431
4391	Hippo signaling pathway - fly	Environmental Information Processing	Signal transduction	3	0.0252524	0.102693
4710	Circadian rhythm	Organismal Systems	Environmental adaptation	2	0.0313398	0.119483
3030	DNA replication	Genetic Information Processing	Replication and repair	2	0.0386896	0.135605
4310	Wnt signaling pathway	Environmental Information Processing	Signal transduction	4	0.0400145	0.135605
3022	Basal transcription factors	Genetic Information Processing	Transcription	2	0.0595245	0.191105
4330	Notch signaling pathway	Environmental Information Processing	Signal transduction	2	0.0833312	0.25416
4214	Apoptosis - fly	Cellular Processes	Cell growth and death	2	0.0935474	0.259381
4919	Thyroid hormone signaling pathway	Organismal Systems	Endocrine system	3	0.0918256	0.259381
3450	Non-homologous end-joining	Genetic Information Processing	Replication and repair	1	0.104393	0.276868
4520	Adherens junction	Cellular Processes	Cellular community - eukaryotes	2	0.131784	0.334951
4210	Apoptosis	Cellular Processes	Cell growth and death	3	0.142594	0.347929
4013	MAPK signaling pathway - fly	Environmental Information Processing	Signal transduction	2	0.166888	0.391545
3430	Mismatch repair	Genetic Information Processing	Replication and repair	1	0.184272	0.401451
4212	Longevity regulating pathway - worm	Organismal Systems	Aging	2	0.178932	0.401451
4012	ErbB signaling pathway	Environmental Information Processing	Signal transduction	2	0.191108	0.401987
4659	Th17 cell differentiation	Organismal Systems	Immune system	2	0.268942	0.546849
3410	Base excision repair	Genetic Information Processing	Replication and repair	1	0.294105	0.560638
4066	HIF-1 signaling pathway	Environmental Information Processing	Signal transduction	2	0.287772	0.560638
4010	MAPK signaling pathway	Environmental Information Processing	Signal transduction	4	0.307343	0.56812
4340	Hedgehog signaling pathway	Environmental Information Processing	Signal transduction	1	0.317749	0.570079
4380	Osteoclast differentiation	Organismal Systems	Development	2	0.328362	0.572289
4926	Relaxin signaling pathway	Organismal Systems	Endocrine system	2	0.340747	0.577377
3460	Fanconi anemia pathway	Genetic Information Processing	Replication and repair	1	0.362718	0.597994
4672	Intestinal immune network for IgA production	Organismal Systems	Immune system	1	0.384093	0.61657
4630	Jak-STAT signaling pathway	Environmental Information Processing	Signal transduction	2	0.430912	0.67399
4137	Mitophagy - animal	Cellular Processes	Transport and catabolism	1	0.467319	0.694566
4141	Protein processing in endoplasmic reticulum	Genetic Information Processing	Folding, sorting and degradation	2	0.484671	0.694566
4213	Longevity regulating pathway - multiple species	Organismal Systems	Aging	1	0.489612	0.694566
4720	Long-term potentiation	Organismal Systems	Nervous system	1	0.467319	0.694566
3440	Homologous recombination	Genetic Information Processing	Replication and repair	1	0.527446	0.731231
4540	Gap junction	Cellular Processes	Cellular community - eukaryotes	1	0.547255	0.741834
4916	Melanogenesis	Organismal Systems	Endocrine system	1	0.584448	0.775029
4922	Glucagon signaling pathway	Organismal Systems	Endocrine system	1	0.615335	0.798626
4064	NF-kappa B signaling pathway	Environmental Information Processing	Signal transduction	1	0.647003	0.805453
4625	C-type lectin receptor signaling pathway	Organismal Systems	Immune system	1	0.647003	0.805453
4152	AMPK signaling pathway	Environmental Information Processing	Signal transduction	1	0.700251	0.817639
4371	Apelin signaling pathway	Environmental Information Processing	Signal transduction	1	0.710408	0.817639
4550	Signaling pathways regulating pluripotency of stem cells	Cellular Processes	Cellular community - eukaryotes	1	0.707901	0.817639
4722	Neurotrophin signaling pathway	Organismal Systems	Nervous system	1	0.678873	0.817639
4060	Cytokine-cytokine receptor interaction	Environmental Information Processing	Signaling molecules and interaction	2	0.756975	0.837258
4144	Endocytosis	Cellular Processes	Transport and catabolism	2	0.752273	0.837258
4150	mTOR signaling pathway	Environmental Information Processing	Signal transduction	1	0.76863	0.837258
4360	Axon guidance	Organismal Systems	Development	1	0.793246	0.841681
4530	Tight junction	Cellular Processes	Cellular community - eukaryotes	1	0.800287	0.841681
4024	cAMP signaling pathway	Environmental Information Processing	Signal transduction	1	0.833546	0.861525
4510	Focal adhesion	Cellular Processes	Cellular community - eukaryotes	1	0.847401	0.861525
4014	Ras signaling pathway	Environmental Information Processing	Signal transduction	1	0.884529	0.884529
