# Supplementary material for: Short-Term High Fructose Intake Impairs Diurnal Oscillations in the Murine Cornea
Source: Invest Ophthalmol Vis Sci. 2021 Aug 20;62(10):22. doi: 10.1167/iovs.62.10.22 (PMC8383902; doi:10.1167/iovs.62.10.22)
Supplement: Supplement 9 [file iovs-62-10-22_s009.xlsx]

## Sheet: Sheet1
KEGG Pathway Term ID	KEGG Pathway Term Desc	KEGG Pathway Term Level1	KEGG Pathway Term Level2	Term Candidate Gene Num	P value	Q value
4610	Complement and coagulation cascades	Organismal Systems	Immune system	26	9.99223e-33	8.19363e-31
4612	Antigen processing and presentation	Organismal Systems	Immune system	21	6.6288e-22	2.71781e-20
4514	Cell adhesion molecules (CAMs)	Environmental Information Processing	Signaling molecules and interaction	18	4.97393e-14	1.01965e-12
4640	Hematopoietic cell lineage	Organismal Systems	Immune system	17	2.77702e-17	7.59052e-16
4145	Phagosome	Cellular Processes	Transport and catabolism	16	2.54909e-11	3.48376e-10
4060	Cytokine-cytokine receptor interaction	Environmental Information Processing	Signaling molecules and interaction	15	3.93095e-08	4.02923e-07
4657	IL-17 signaling pathway	Organismal Systems	Immune system	14	1.54819e-13	2.53904e-12
4218	Cellular senescence	Cellular Processes	Cell growth and death	12	2.517e-07	2.29326e-06
4144	Endocytosis	Cellular Processes	Transport and catabolism	11	5.35217e-05	0.000432119
4672	Intestinal immune network for IgA production	Organismal Systems	Immune system	9	7.50129e-10	8.78723e-09
4659	Th17 cell differentiation	Organismal Systems	Immune system	7	5.79672e-05	0.000432119
4630	Jak-STAT signaling pathway	Environmental Information Processing	Signal transduction	7	0.000559234	0.00327552
4658	Th1 and Th2 cell differentiation	Organismal Systems	Immune system	6	0.000182945	0.00125012
4660	T cell receptor signaling pathway	Organismal Systems	Immune system	6	0.000291523	0.00183884
4668	TNF signaling pathway	Environmental Information Processing	Signal transduction	6	0.00108938	0.0059553
4151	PI3K-Akt signaling pathway	Environmental Information Processing	Signal transduction	6	0.117988	0.420653
4064	NF-kappa B signaling pathway	Environmental Information Processing	Signal transduction	4	0.0185574	0.089512
4625	C-type lectin receptor signaling pathway	Organismal Systems	Immune system	4	0.0185574	0.089512
4621	NOD-like receptor signaling pathway	Organismal Systems	Immune system	4	0.088511	0.403217
4062	Chemokine signaling pathway	Organismal Systems	Immune system	4	0.105095	0.420653
4380	Osteoclast differentiation	Organismal Systems	Development	3	0.109118	0.420653
4670	Leukocyte transendothelial migration	Organismal Systems	Immune system	3	0.100514	0.420653
4915	Estrogen signaling pathway	Organismal Systems	Endocrine system	3	0.136538	0.466506
4217	Necroptosis	Cellular Processes	Cell growth and death	3	0.249851	0.731706
4810	Regulation of actin cytoskeleton	Cellular Processes	Cell motility	3	0.290584	0.768641
4512	ECM-receptor interaction	Environmental Information Processing	Signaling molecules and interaction	2	0.178143	0.584309
4916	Melanogenesis	Organismal Systems	Endocrine system	2	0.211395	0.666708
4066	HIF-1 signaling pathway	Environmental Information Processing	Signal transduction	2	0.282358	0.768641
4650	Natural killer cell mediated cytotoxicity	Organismal Systems	Immune system	2	0.273071	0.768641
4750	Inflammatory mediator regulation of TRP channels	Organismal Systems	Sensory system	2	0.316307	0.771499
4926	Relaxin signaling pathway	Organismal Systems	Endocrine system	2	0.334693	0.784139
4015	Rap1 signaling pathway	Environmental Information Processing	Signal transduction	2	0.560385	0.784812
4022	cGMP-PKG signaling pathway	Environmental Information Processing	Signal transduction	2	0.449671	0.784812
4141	Protein processing in endoplasmic reticulum	Genetic Information Processing	Folding, sorting and degradation	2	0.477429	0.784812
4390	Hippo signaling pathway	Environmental Information Processing	Signal transduction	2	0.382976	0.784812
4510	Focal adhesion	Cellular Processes	Cellular community - eukaryotes	2	0.548042	0.784812
4010	MAPK signaling pathway	Environmental Information Processing	Signal transduction	2	0.769883	0.830663
4626	Plant-pathogen interaction	Organismal Systems	Environmental adaptation	1	0.117927	0.420653
4710	Circadian rhythm	Organismal Systems	Environmental adaptation	1	0.241449	0.731706
4614	Renin-angiotensin system	Organismal Systems	Endocrine system	1	0.308365	0.771499
4962	Vasopressin-regulated water reabsorption	Organismal Systems	Excretory system	1	0.31989	0.771499
590	Arachidonic acid metabolism	Metabolism	Lipid metabolism	1	0.553751	0.784812
3050	Proteasome	Genetic Information Processing	Folding, sorting and degradation	1	0.379973	0.784812
4115	p53 signaling pathway	Cellular Processes	Cell growth and death	1	0.493487	0.784812
4211	Longevity regulating pathway	Organismal Systems	Aging	1	0.586454	0.784812
4350	TGF-beta signaling pathway	Environmental Information Processing	Signal transduction	1	0.530544	0.784812
4370	VEGF signaling pathway	Environmental Information Processing	Signal transduction	1	0.439557	0.784812
4620	Toll-like receptor signaling pathway	Organismal Systems	Immune system	1	0.593394	0.784812
4623	Cytosolic DNA-sensing pathway	Organismal Systems	Immune system	1	0.425213	0.784812
4662	B cell receptor signaling pathway	Organismal Systems	Immune system	1	0.506149	0.784812
4664	Fc epsilon RI signaling pathway	Organismal Systems	Immune system	1	0.514417	0.784812
4713	Circadian entrainment	Organismal Systems	Environmental adaptation	1	0.579398	0.784812
4911	Insulin secretion	Organismal Systems	Endocrine system	1	0.526563	0.784812
4913	Ovarian steroidogenesis	Organismal Systems	Endocrine system	1	0.400497	0.784812
4914	Progesterone-mediated oocyte maturation	Organismal Systems	Endocrine system	1	0.564926	0.784812
4918	Thyroid hormone synthesis	Organismal Systems	Endocrine system	1	0.484868	0.784812
4923	Regulation of lipolysis in adipocytes	Organismal Systems	Endocrine system	1	0.385168	0.784812
4924	Renin secretion	Organismal Systems	Endocrine system	1	0.467194	0.784812
4925	Aldosterone synthesis and secretion	Organismal Systems	Endocrine system	1	0.593394	0.784812
4927	Cortisol synthesis and secretion	Organismal Systems	Endocrine system	1	0.462683	0.784812
4961	Endocrine and other factor-regulated calcium reabsorption	Organismal Systems	Excretory system	1	0.385168	0.784812
4970	Salivary secretion	Organismal Systems	Digestive system	1	0.514417	0.784812
4974	Protein digestion and absorption	Organismal Systems	Digestive system	1	0.561232	0.784812
4922	Glucagon signaling pathway	Organismal Systems	Endocrine system	1	0.610246	0.794289
4725	Cholinergic synapse	Organismal Systems	Nervous system	1	0.632687	0.809794
4928	Parathyroid hormone synthesis, secretion and action	Organismal Systems	Endocrine system	1	0.64191	0.809794
4068	FoxO signaling pathway	Environmental Information Processing	Signal transduction	1	0.69782	0.826359
4071	Sphingolipid signaling pathway	Environmental Information Processing	Signal transduction	1	0.695242	0.826359
4152	AMPK signaling pathway	Environmental Information Processing	Signal transduction	1	0.695242	0.826359
4371	Apelin signaling pathway	Environmental Information Processing	Signal transduction	1	0.705428	0.826359
4726	Serotonergic synapse	Organismal Systems	Nervous system	1	0.692641	0.826359
4261	Adrenergic signaling in cardiomyocytes	Organismal Systems	Circulatory system	1	0.736271	0.827044
4723	Retrograde endocannabinoid signaling	Organismal Systems	Nervous system	1	0.731742	0.827044
4728	Dopaminergic synapse	Organismal Systems	Nervous system	1	0.722453	0.827044
4921	Oxytocin signaling pathway	Organismal Systems	Endocrine system	1	0.747266	0.828051
4072	Phospholipase D signaling pathway	Environmental Information Processing	Signal transduction	1	0.765929	0.830663
4020	Calcium signaling pathway	Environmental Information Processing	Signal transduction	1	0.818851	0.871922
4024	cAMP signaling pathway	Environmental Information Processing	Signal transduction	1	0.82939	0.871922
4014	Ras signaling pathway	Environmental Information Processing	Signal transduction	1	0.881049	0.903075
4714	Thermogenesis	Organismal Systems	Environmental adaptation	1	0.877937	0.903075
4080	Neuroactive ligand-receptor interaction	Environmental Information Processing	Signaling molecules and interaction	1	0.926668	0.938108
1100	Metabolic pathways	Metabolism	Global and overview maps	1	0.999999	0.999999
