# Supplementary material for: Short-Term High Fructose Intake Impairs Diurnal Oscillations in the Murine Cornea
Source: Invest Ophthalmol Vis Sci. 2021 Aug 20;62(10):22. doi: 10.1167/iovs.62.10.22 (PMC8383902; doi:10.1167/iovs.62.10.22)
Supplement: Supplement 10 [file iovs-62-10-22_s010.xlsx]

## Sheet: Sheet1
KEGG Pathway Term ID	KEGG Pathway Term Desc	KEGG Pathway Term Level1	KEGG Pathway Term Level2	Term Candidate Gene Num	P value	Q value
1100	Metabolic pathways	Metabolism	Global and overview maps	56	9.21741e-44	1.19826e-41
1110	Biosynthesis of secondary metabolites	Metabolism	Global and overview maps	16	2.7959e-08	1.81733e-06
1120	Microbial metabolism in diverse environments	Metabolism	Global and overview maps	9	1.30421e-05	0.000339095
1130	Biosynthesis of antibiotics	Metabolism	Global and overview maps	9	5.94141e-05	0.000858204
590	Arachidonic acid metabolism	Metabolism	Lipid metabolism	8	1.57144e-07	6.80958e-06
830	Retinol metabolism	Metabolism	Metabolism of cofactors and vitamins	7	3.04529e-06	9.89718e-05
1200	Carbon metabolism	Metabolism	Global and overview maps	7	7.32067e-05	0.000951687
10	Glycolysis / Gluconeogenesis	Metabolism	Carbohydrate metabolism	6	2.29295e-05	0.000496807
1230	Biosynthesis of amino acids	Metabolism	Global and overview maps	6	5.50139e-05	0.000858204
4070	Phosphatidylinositol signaling system	Environmental Information Processing	Signal transduction	6	8.30045e-05	0.000980962
4913	Ovarian steroidogenesis	Organismal Systems	Endocrine system	5	4.2795e-05	0.000794764
4726	Serotonergic synapse	Organismal Systems	Nervous system	5	0.00203607	0.0163891
4750	Inflammatory mediator regulation of TRP channels	Organismal Systems	Sensory system	5	0.00185112	0.0163891
680	Methane metabolism	Metabolism	Energy metabolism	4	0.000109502	0.00118627
562	Inositol phosphate metabolism	Metabolism	Carbohydrate metabolism	4	0.00157521	0.0157521
140	Steroid hormone biosynthesis	Metabolism	Lipid metabolism	4	0.00349433	0.0239086
4922	Glucagon signaling pathway	Organismal Systems	Endocrine system	4	0.00583162	0.0363605
564	Glycerophospholipid metabolism	Metabolism	Lipid metabolism	4	0.0062061	0.0366724
4072	Phospholipase D signaling pathway	Environmental Information Processing	Signal transduction	4	0.0248771	0.111518
30	Pentose phosphate pathway	Metabolism	Carbohydrate metabolism	3	0.00214319	0.0163891
500	Starch and sucrose metabolism	Metabolism	Carbohydrate metabolism	3	0.00214319	0.0163891
710	Carbon fixation in photosynthetic organisms	Metabolism	Energy metabolism	3	0.00230184	0.0166244
591	Linoleic acid metabolism	Metabolism	Lipid metabolism	3	0.00587361	0.0363605
3320	PPAR signaling pathway	Organismal Systems	Endocrine system	3	0.0233914	0.108603
4270	Vascular smooth muscle contraction	Organismal Systems	Circulatory system	3	0.0566399	0.210377
4152	AMPK signaling pathway	Environmental Information Processing	Signal transduction	3	0.0628906	0.227105
190	Oxidative phosphorylation	Metabolism	Energy metabolism	3	0.0694502	0.231501
4723	Retrograde endocannabinoid signaling	Organismal Systems	Nervous system	3	0.0798486	0.239852
4910	Insulin signaling pathway	Organismal Systems	Endocrine system	3	0.083459	0.239852
4921	Oxytocin signaling pathway	Organismal Systems	Endocrine system	3	0.0883814	0.239852
534	Glycosaminoglycan biosynthesis - heparan sulfate / heparin	Metabolism	Glycan biosynthesis and metabolism	2	0.0103707	0.0586167
601	Glycosphingolipid biosynthesis - lacto and neolacto series	Metabolism	Glycan biosynthesis and metabolism	2	0.0130264	0.0705597
20	Citrate cycle (TCA cycle)	Metabolism	Carbohydrate metabolism	2	0.0213661	0.102874
630	Glyoxylate and dicarboxylate metabolism	Metabolism	Carbohydrate metabolism	2	0.0213661	0.102874
760	Nicotinate and nicotinamide metabolism	Metabolism	Metabolism of cofactors and vitamins	2	0.0261753	0.113426
51	Fructose and mannose metabolism	Metabolism	Carbohydrate metabolism	2	0.0300424	0.125984
4973	Carbohydrate digestion and absorption	Organismal Systems	Digestive system	2	0.0398751	0.157084
71	Fatty acid degradation	Metabolism	Lipid metabolism	2	0.05238	0.200276
330	Arginine and proline metabolism	Metabolism	Amino acid metabolism	2	0.0678724	0.231501
4730	Long-term depression	Organismal Systems	Nervous system	2	0.0678724	0.231501
4370	VEGF signaling pathway	Environmental Information Processing	Signal transduction	2	0.0733365	0.238344
561	Glycerolipid metabolism	Metabolism	Lipid metabolism	2	0.0885609	0.239852
980	Metabolism of xenobiotics by cytochrome P450	Metabolism	Xenobiotics biodegradation and metabolism	2	0.0885609	0.239852
4927	Cortisol synthesis and secretion	Organismal Systems	Endocrine system	2	0.0827456	0.239852
4920	Adipocytokine signaling pathway	Organismal Systems	Endocrine system	2	0.0944952	0.245688
480	Glutathione metabolism	Metabolism	Metabolism of other amino acids	2	0.0985143	0.246962
4146	Peroxisome	Cellular Processes	Transport and catabolism	2	0.123576	0.286872
983	Drug metabolism - other enzymes	Metabolism	Xenobiotics biodegradation and metabolism	2	0.138843	0.296075
4912	GnRH signaling pathway	Organismal Systems	Endocrine system	2	0.134438	0.296075
4925	Aldosterone synthesis and secretion	Organismal Systems	Endocrine system	2	0.152243	0.314152
4724	Glutamatergic synapse	Organismal Systems	Nervous system	2	0.189088	0.341409
4611	Platelet activation	Organismal Systems	Immune system	2	0.217473	0.38728
4714	Thermogenesis	Organismal Systems	Environmental adaptation	2	0.480312	0.624271
4151	PI3K-Akt signaling pathway	Environmental Information Processing	Signal transduction	2	0.742679	0.775054
633	Nitrotoluene degradation	Metabolism	Xenobiotics biodegradation and metabolism	1	0.0192987	0.100353
232	Caffeine metabolism	Metabolism	Biosynthesis of other secondary metabolites	1	0.0382315	0.155315
130	Ubiquinone and other terpenoid-quinone biosynthesis	Metabolism	Metabolism of cofactors and vitamins	1	0.0869815	0.239852
430	Taurine and hypotaurine metabolism	Metabolism	Metabolism of other amino acids	1	0.0810231	0.239852
61	Fatty acid biosynthesis	Metabolism	Lipid metabolism	1	0.0929019	0.245688
120	Primary bile acid biosynthesis	Metabolism	Lipid metabolism	1	0.0987847	0.246962
603	Glycosphingolipid biosynthesis - globo and isoglobo series	Metabolism	Glycan biosynthesis and metabolism	1	0.10463	0.247307
730	Thiamine metabolism	Metabolism	Metabolism of cofactors and vitamins	1	0.10463	0.247307
2020	Two-component system	Environmental Information Processing	Signal transduction	1	0.10463	0.247307
532	Glycosaminoglycan biosynthesis - chondroitin sulfate / dermatan sulfate	Metabolism	Glycan biosynthesis and metabolism	1	0.127641	0.291111
1210	2-Oxocarboxylic acid metabolism	Metabolism	Global and overview maps	1	0.138928	0.296075
4964	Proximal tubule bicarbonate reclamation	Organismal Systems	Excretory system	1	0.138928	0.296075
515	Mannose type O-glycan biosynthesis	Metabolism	Glycan biosynthesis and metabolism	1	0.144517	0.30302
53	Ascorbate and aldarate metabolism	Metabolism	Carbohydrate metabolism	1	0.161072	0.3231
512	Mucin type O-glycan biosynthesis	Metabolism	Glycan biosynthesis and metabolism	1	0.166521	0.3231
592	alpha-Linolenic acid metabolism	Metabolism	Lipid metabolism	1	0.166521	0.3231
1040	Biosynthesis of unsaturated fatty acids	Metabolism	Lipid metabolism	1	0.166521	0.3231
650	Butanoate metabolism	Metabolism	Carbohydrate metabolism	1	0.171934	0.324658
790	Folate biosynthesis	Metabolism	Metabolism of cofactors and vitamins	1	0.177313	0.324658
4745	Phototransduction - fly	Organismal Systems	Sensory system	1	0.177313	0.324658
4966	Collecting duct acid secretion	Organismal Systems	Excretory system	1	0.177313	0.324658
52	Galactose metabolism	Metabolism	Carbohydrate metabolism	1	0.224205	0.393873
40	Pentose and glucuronate interconversions	Metabolism	Carbohydrate metabolism	1	0.239244	0.414689
620	Pyruvate metabolism	Metabolism	Carbohydrate metabolism	1	0.24911	0.42611
260	Glycine, serine and threonine metabolism	Metabolism	Amino acid metabolism	1	0.253997	0.428825
380	Tryptophan metabolism	Metabolism	Amino acid metabolism	1	0.268468	0.447447
510	N-Glycan biosynthesis	Metabolism	Glycan biosynthesis and metabolism	1	0.282664	0.465143
565	Ether lipid metabolism	Metabolism	Lipid metabolism	1	0.287336	0.466921
270	Cysteine and methionine metabolism	Metabolism	Amino acid metabolism	1	0.310249	0.487104
520	Amino sugar and nucleotide sugar metabolism	Metabolism	Carbohydrate metabolism	1	0.305725	0.487104
4923	Regulation of lipolysis in adipocytes	Organismal Systems	Endocrine system	1	0.314744	0.487104
4961	Endocrine and other factor-regulated calcium reabsorption	Organismal Systems	Excretory system	1	0.314744	0.487104
1212	Fatty acid metabolism	Metabolism	Global and overview maps	1	0.345414	0.52828
4721	Synaptic vesicle cycle	Organismal Systems	Nervous system	1	0.353926	0.535005
982	Drug metabolism - cytochrome P450	Metabolism	Xenobiotics biodegradation and metabolism	1	0.382872	0.563003
4260	Cardiac muscle contraction	Organismal Systems	Circulatory system	1	0.402764	0.563003
4720	Long-term potentiation	Organismal Systems	Nervous system	1	0.382872	0.563003
4918	Thyroid hormone synthesis	Organismal Systems	Endocrine system	1	0.402764	0.563003
4924	Renin secretion	Organismal Systems	Endocrine system	1	0.386902	0.563003
4971	Gastric acid secretion	Organismal Systems	Digestive system	1	0.390906	0.563003
4976	Bile secretion	Organismal Systems	Digestive system	1	0.398837	0.563003
4664	Fc epsilon RI signaling pathway	Organismal Systems	Immune system	1	0.429559	0.587817
4970	Salivary secretion	Organismal Systems	Digestive system	1	0.429559	0.587817
4911	Insulin secretion	Organismal Systems	Endocrine system	1	0.440677	0.59675
4212	Longevity regulating pathway - worm	Organismal Systems	Aging	1	0.447971	0.600374
4540	Gap junction	Cellular Processes	Cellular community - eukaryotes	1	0.455172	0.603799
3018	RNA degradation	Genetic Information Processing	Folding, sorting and degradation	1	0.465799	0.611656
4713	Circadian entrainment	Organismal Systems	Environmental adaptation	1	0.489813	0.624271
4916	Melanogenesis	Organismal Systems	Endocrine system	1	0.489813	0.624271
4657	IL-17 signaling pathway	Organismal Systems	Immune system	1	0.506313	0.639035
4972	Pancreatic secretion	Organismal Systems	Digestive system	1	0.51596	0.64495
4064	NF-kappa B signaling pathway	Environmental Information Processing	Signal transduction	1	0.549775	0.661766
4625	C-type lectin receptor signaling pathway	Organismal Systems	Immune system	1	0.549775	0.661766
4725	Cholinergic synapse	Organismal Systems	Nervous system	1	0.54079	0.661766
4928	Parathyroid hormone synthesis, secretion and action	Organismal Systems	Endocrine system	1	0.549775	0.661766
4066	HIF-1 signaling pathway	Environmental Information Processing	Signal transduction	1	0.561487	0.66698
4919	Thyroid hormone signaling pathway	Organismal Systems	Endocrine system	1	0.564368	0.66698
4068	FoxO signaling pathway	Environmental Information Processing	Signal transduction	1	0.605415	0.693133
4071	Sphingolipid signaling pathway	Environmental Information Processing	Signal transduction	1	0.602801	0.693133
4371	Apelin signaling pathway	Environmental Information Processing	Signal transduction	1	0.613156	0.693133
4668	TNF signaling pathway	Environmental Information Processing	Signal transduction	1	0.602801	0.693133
4926	Relaxin signaling pathway	Organismal Systems	Endocrine system	1	0.608012	0.693133
4310	Wnt signaling pathway	Environmental Information Processing	Signal transduction	1	0.633077	0.700122
4728	Dopaminergic synapse	Organismal Systems	Nervous system	1	0.630644	0.700122
4915	Estrogen signaling pathway	Organismal Systems	Endocrine system	1	0.635496	0.700122
4261	Adrenergic signaling in cardiomyocytes	Organismal Systems	Circulatory system	1	0.645013	0.704636
4150	mTOR signaling pathway	Environmental Information Processing	Signal transduction	1	0.67429	0.73048
4022	cGMP-PKG signaling pathway	Environmental Information Processing	Signal transduction	1	0.697199	0.749057
4020	Calcium signaling pathway	Environmental Information Processing	Signal transduction	1	0.734869	0.775054
4217	Necroptosis	Cellular Processes	Cell growth and death	1	0.745244	0.775054
4621	NOD-like receptor signaling pathway	Organismal Systems	Immune system	1	0.736627	0.775054
4062	Chemokine signaling pathway	Organismal Systems	Immune system	1	0.758459	0.782537
4015	Rap1 signaling pathway	Environmental Information Processing	Signal transduction	1	0.771	0.783047
4145	Phagosome	Cellular Processes	Transport and catabolism	1	0.769468	0.783047
4014	Ras signaling pathway	Environmental Information Processing	Signal transduction	1	0.808785	0.815055
4010	MAPK signaling pathway	Environmental Information Processing	Signal transduction	1	0.889068	0.889068
